# Supplementary material for: Plasmodium falciparum selectively degrades α-spectrin of infected erythrocytes after invasion
Source: mBio. 2024 Mar 12;15(4):e03510-23. doi: 10.1128/mbio.03510-23 (PMC11005373; doi:10.1128/mbio.03510-23)
Supplement: Table S2 — Ubiquitination sites identified in spectrin alpha chain. [file mbio.03510-23-s0003.xls]

## Sheet: α-SPTA1泛素化
Table S2. Ubiquitination sites identified in Spectrin alpha chain.
Protein information									Control			8h			16h			24h			32h			40h			48h
Modification	ID	Protein accession	Position	Amino acid	Protein description	Variation trend	Plasmo ID	Species	Exp.1	Exp.2	Exp.3	Exp.1	Exp.2	Exp.3	Exp.1	Exp.2	Exp.3	Exp.1	Exp.2	Exp.3	Exp.1	Exp.2	Exp.3	Exp.1	Exp.2	Exp.3	Exp.1	Exp.2	Exp.3	Subcellular localization	Biological Process	Cellular Component	Molecular Function	KEGG ID	KEGG description	KEGG pathway	IPR ID	Domain description
Ub	Ub-P02549-1238	P02549	1238	K	Spectrin alpha chain, erythrocytic 1		SPTA1	Homo sapiens	1.14679	1.06658	1.05633	1.09546	1.04027	1.18414	1.10526	1.02793	1.13162	0.888798	0.970273	0.911753	0.940524	0.944162	0.965795	1.19781	1.26383	1.20112	0.938547	0.994382	0.83426	cytoplasm	GO:0044700 single organism signaling; GO:0002694 regulation of leukocyte activation; GO:0065008 regulation of biological quality; GO:0032944 regulation of mononuclear cell proliferation; GO:0032989 cellular component morphogenesis; GO:0030832 regulation of actin filament length; GO:0044237 cellular metabolic process; GO:0009605 response to external stimulus; GO:0008152 metabolic process; GO:00300…	GO:0016020 membrane; GO:0005938 cell cortex; GO:0071944 cell periphery; GO:0005737 cytoplasm; GO:0099568 cytoplasmic region; GO:0030863 cortical cytoskeleton; GO:0031224 intrinsic component of membrane; GO:0030864 cortical actin cytoskeleton; GO:0044424 intracellular part; GO:0005623 cell; GO:0009898 cytoplasmic side of plasma membrane; GO:0098562 cytoplasmic side of membrane; GO:0044422 organell…	GO:0051015 actin filament binding; GO:0046982 protein heterodimerization activity; GO:0005085 guanyl-nucleotide exchange factor activity; GO:0043167 ion binding; GO:0046983 protein dimerization activity; GO:0044877 macromolecular complex binding; GO:0005515 protein binding; GO:0098772 molecular function regulator; GO:0008092 cytoskeletal protein binding; GO:0005200 structural constituent of cytos…	K06114	SPTA; spectrin alpha	hsa04210 Apoptosis - Homo sapiens (human);	IPR013315; IPR014837; IPR001452; IPR002048; IPR011992;	Spectrin alpha chain, SH3 domain; EF-hand, Ca insensitive; SH3 domain; EF-hand domain; EF-hand domain pair;
Ub	Ub-P02549-1441	P02549	1441	K	Spectrin alpha chain, erythrocytic 1		SPTA1	Homo sapiens	0.484928	0.55483	0.69715	1.90639	1.69032	1.56974	1.26428	1.1676	1.11795	0.991006	0.919901	0.805205	0.921371	1.16041	1.20523	0.594536	0.758511	0.814444	0.864804	0.894382	0.945495	cytoplasm	GO:0044700 single organism signaling; GO:0002694 regulation of leukocyte activation; GO:0065008 regulation of biological quality; GO:0032944 regulation of mononuclear cell proliferation; GO:0032989 cellular component morphogenesis; GO:0030832 regulation of actin filament length; GO:0044237 cellular metabolic process; GO:0009605 response to external stimulus; GO:0008152 metabolic process; GO:00300…	GO:0016020 membrane; GO:0005938 cell cortex; GO:0071944 cell periphery; GO:0005737 cytoplasm; GO:0099568 cytoplasmic region; GO:0030863 cortical cytoskeleton; GO:0031224 intrinsic component of membrane; GO:0030864 cortical actin cytoskeleton; GO:0044424 intracellular part; GO:0005623 cell; GO:0009898 cytoplasmic side of plasma membrane; GO:0098562 cytoplasmic side of membrane; GO:0044422 organell…	GO:0051015 actin filament binding; GO:0046982 protein heterodimerization activity; GO:0005085 guanyl-nucleotide exchange factor activity; GO:0043167 ion binding; GO:0046983 protein dimerization activity; GO:0044877 macromolecular complex binding; GO:0005515 protein binding; GO:0098772 molecular function regulator; GO:0008092 cytoskeletal protein binding; GO:0005200 structural constituent of cytos…	K06114	SPTA; spectrin alpha	hsa04210 Apoptosis - Homo sapiens (human);	IPR013315; IPR014837; IPR001452; IPR002048; IPR011992;	Spectrin alpha chain, SH3 domain; EF-hand, Ca insensitive; SH3 domain; EF-hand domain; EF-hand domain pair;
Ub	Ub-P02549-2083	P02549	2083	K	Spectrin alpha chain, erythrocytic 1		SPTA1	Homo sapiens	0.855832	0.751958	0.854871	0.693234	0.70278	0.575205	0.670773	0.689385	0.745299	0.867539	1.00578	0.824725	1.36895	1.29543	1.52213	1.34208	1.14362	1.41222	1.51285	1.69213	1.41491	cytoplasm	GO:0044700 single organism signaling; GO:0002694 regulation of leukocyte activation; GO:0065008 regulation of biological quality; GO:0032944 regulation of mononuclear cell proliferation; GO:0032989 cellular component morphogenesis; GO:0030832 regulation of actin filament length; GO:0044237 cellular metabolic process; GO:0009605 response to external stimulus; GO:0008152 metabolic process; GO:00300…	GO:0016020 membrane; GO:0005938 cell cortex; GO:0071944 cell periphery; GO:0005737 cytoplasm; GO:0099568 cytoplasmic region; GO:0030863 cortical cytoskeleton; GO:0031224 intrinsic component of membrane; GO:0030864 cortical actin cytoskeleton; GO:0044424 intracellular part; GO:0005623 cell; GO:0009898 cytoplasmic side of plasma membrane; GO:0098562 cytoplasmic side of membrane; GO:0044422 organell…	GO:0051015 actin filament binding; GO:0046982 protein heterodimerization activity; GO:0005085 guanyl-nucleotide exchange factor activity; GO:0043167 ion binding; GO:0046983 protein dimerization activity; GO:0044877 macromolecular complex binding; GO:0005515 protein binding; GO:0098772 molecular function regulator; GO:0008092 cytoskeletal protein binding; GO:0005200 structural constituent of cytos…	K06114	SPTA; spectrin alpha	hsa04210 Apoptosis - Homo sapiens (human);	IPR013315; IPR014837; IPR001452; IPR002048; IPR011992;	Spectrin alpha chain, SH3 domain; EF-hand, Ca insensitive; SH3 domain; EF-hand domain; EF-hand domain pair;
Ub	Ub-P02549-2281	P02549	2281	K	Spectrin alpha chain, erythrocytic 1		SPTA1	Homo sapiens	0.967235	0.996084	0.901265	1.25209	1.33557	1.32116	1.09071	1.02905	1.05622	0.976288	0.988439	0.973363	0.943548	0.97665	0.940112	1.01202	1.0117	1.01323	0.984358	0.91236	0.901236	cytoplasm	GO:0044700 single organism signaling; GO:0002694 regulation of leukocyte activation; GO:0065008 regulation of biological quality; GO:0032944 regulation of mononuclear cell proliferation; GO:0032989 cellular component morphogenesis; GO:0030832 regulation of actin filament length; GO:0044237 cellular metabolic process; GO:0009605 response to external stimulus; GO:0008152 metabolic process; GO:00300…	GO:0016020 membrane; GO:0005938 cell cortex; GO:0071944 cell periphery; GO:0005737 cytoplasm; GO:0099568 cytoplasmic region; GO:0030863 cortical cytoskeleton; GO:0031224 intrinsic component of membrane; GO:0030864 cortical actin cytoskeleton; GO:0044424 intracellular part; GO:0005623 cell; GO:0009898 cytoplasmic side of plasma membrane; GO:0098562 cytoplasmic side of membrane; GO:0044422 organell…	GO:0051015 actin filament binding; GO:0046982 protein heterodimerization activity; GO:0005085 guanyl-nucleotide exchange factor activity; GO:0043167 ion binding; GO:0046983 protein dimerization activity; GO:0044877 macromolecular complex binding; GO:0005515 protein binding; GO:0098772 molecular function regulator; GO:0008092 cytoskeletal protein binding; GO:0005200 structural constituent of cytos…	K06114	SPTA; spectrin alpha	hsa04210 Apoptosis - Homo sapiens (human);	IPR013315; IPR014837; IPR001452; IPR002048; IPR011992;	Spectrin alpha chain, SH3 domain; EF-hand, Ca insensitive; SH3 domain; EF-hand domain; EF-hand domain pair;
Ub	Ub-P02549-2321	P02549	2321	K	Spectrin alpha chain, erythrocytic 1		SPTA1	Homo sapiens	1.30537	1.36292	1.25779	1.08341	0.980825	1.03008	0.913774	0.824581	0.877493	1.08258	1.16763	1.19398	0.953629	0.967513	0.841046	0.818579	0.865957	0.884444	1.11732	1.1382	1.16908	cytoplasm	GO:0044700 single organism signaling; GO:0002694 regulation of leukocyte activation; GO:0065008 regulation of biological quality; GO:0032944 regulation of mononuclear cell proliferation; GO:0032989 cellular component morphogenesis; GO:0030832 regulation of actin filament length; GO:0044237 cellular metabolic process; GO:0009605 response to external stimulus; GO:0008152 metabolic process; GO:00300…	GO:0016020 membrane; GO:0005938 cell cortex; GO:0071944 cell periphery; GO:0005737 cytoplasm; GO:0099568 cytoplasmic region; GO:0030863 cortical cytoskeleton; GO:0031224 intrinsic component of membrane; GO:0030864 cortical actin cytoskeleton; GO:0044424 intracellular part; GO:0005623 cell; GO:0009898 cytoplasmic side of plasma membrane; GO:0098562 cytoplasmic side of membrane; GO:0044422 organell…	GO:0051015 actin filament binding; GO:0046982 protein heterodimerization activity; GO:0005085 guanyl-nucleotide exchange factor activity; GO:0043167 ion binding; GO:0046983 protein dimerization activity; GO:0044877 macromolecular complex binding; GO:0005515 protein binding; GO:0098772 molecular function regulator; GO:0008092 cytoskeletal protein binding; GO:0005200 structural constituent of cytos…	K06114	SPTA; spectrin alpha	hsa04210 Apoptosis - Homo sapiens (human);	IPR013315; IPR014837; IPR001452; IPR002048; IPR011992;	Spectrin alpha chain, SH3 domain; EF-hand, Ca insensitive; SH3 domain; EF-hand domain; EF-hand domain pair;
Ub	Ub-P02549-283	P02549	283	K	Spectrin alpha chain, erythrocytic 1		SPTA1	Homo sapiens	0.87156	0.795039	0.862823	1.11863	1.35666	1.0237	1.18813	1.16089	1.20114	0.789861	0.803468	0.858886	0.933468	0.943147	1.01911	1.2306	1.15957	1.27444	1.17207	1.06292	1.06229	cytoplasm	GO:0044700 single organism signaling; GO:0002694 regulation of leukocyte activation; GO:0065008 regulation of biological quality; GO:0032944 regulation of mononuclear cell proliferation; GO:0032989 cellular component morphogenesis; GO:0030832 regulation of actin filament length; GO:0044237 cellular metabolic process; GO:0009605 response to external stimulus; GO:0008152 metabolic process; GO:00300…	GO:0016020 membrane; GO:0005938 cell cortex; GO:0071944 cell periphery; GO:0005737 cytoplasm; GO:0099568 cytoplasmic region; GO:0030863 cortical cytoskeleton; GO:0031224 intrinsic component of membrane; GO:0030864 cortical actin cytoskeleton; GO:0044424 intracellular part; GO:0005623 cell; GO:0009898 cytoplasmic side of plasma membrane; GO:0098562 cytoplasmic side of membrane; GO:0044422 organell…	GO:0051015 actin filament binding; GO:0046982 protein heterodimerization activity; GO:0005085 guanyl-nucleotide exchange factor activity; GO:0043167 ion binding; GO:0046983 protein dimerization activity; GO:0044877 macromolecular complex binding; GO:0005515 protein binding; GO:0098772 molecular function regulator; GO:0008092 cytoskeletal protein binding; GO:0005200 structural constituent of cytos…	K06114	SPTA; spectrin alpha	hsa04210 Apoptosis - Homo sapiens (human);	IPR013315; IPR014837; IPR001452; IPR002048; IPR011992;	Spectrin alpha chain, SH3 domain; EF-hand, Ca insensitive; SH3 domain; EF-hand domain; EF-hand domain pair;
Ub	Ub-P02549-603	P02549	603	K	Spectrin alpha chain, erythrocytic 1		SPTA1	Homo sapiens	0.694626	0.62337	0.701323	1.65153	1.61265	1.70132	1.28555	1.20311	1.30311	0.923957	0.903997	1.01366	0.987903	1.03221	0.812365	0.672131	0.612301	0.787457	0.910615	0.903222	1.03322	cytoplasm	GO:0044700 single organism signaling; GO:0002694 regulation of leukocyte activation; GO:0065008 regulation of biological quality; GO:0032944 regulation of mononuclear cell proliferation; GO:0032989 cellular component morphogenesis; GO:0030832 regulation of actin filament length; GO:0044237 cellular metabolic process; GO:0009605 response to external stimulus; GO:0008152 metabolic process; GO:00300…	GO:0016020 membrane; GO:0005938 cell cortex; GO:0071944 cell periphery; GO:0005737 cytoplasm; GO:0099568 cytoplasmic region; GO:0030863 cortical cytoskeleton; GO:0031224 intrinsic component of membrane; GO:0030864 cortical actin cytoskeleton; GO:0044424 intracellular part; GO:0005623 cell; GO:0009898 cytoplasmic side of plasma membrane; GO:0098562 cytoplasmic side of membrane; GO:0044422 organell…	GO:0051015 actin filament binding; GO:0046982 protein heterodimerization activity; GO:0005085 guanyl-nucleotide exchange factor activity; GO:0043167 ion binding; GO:0046983 protein dimerization activity; GO:0044877 macromolecular complex binding; GO:0005515 protein binding; GO:0098772 molecular function regulator; GO:0008092 cytoskeletal protein binding; GO:0005200 structural constituent of cytos…	K06114	SPTA; spectrin alpha	hsa04210 Apoptosis - Homo sapiens (human);	IPR013315; IPR014837; IPR001452; IPR002048; IPR011992;	Spectrin alpha chain, SH3 domain; EF-hand, Ca insensitive; SH3 domain; EF-hand domain; EF-hand domain pair;
Ub	Ub-P02549-628	P02549	628	K	Spectrin alpha chain, erythrocytic 1		SPTA1	Homo sapiens	0.837484	0.803221	0.713055	1.57275	1.50322	1.46582	1.19037	1.20221	1.27066	0.872445	0.870133	0.878406	0.962702	0.903211	0.98994	0.831694	0.843222	0.892222	0.912849	0.910321	0.969967	cytoplasm	GO:0044700 single organism signaling; GO:0002694 regulation of leukocyte activation; GO:0065008 regulation of biological quality; GO:0032944 regulation of mononuclear cell proliferation; GO:0032989 cellular component morphogenesis; GO:0030832 regulation of actin filament length; GO:0044237 cellular metabolic process; GO:0009605 response to external stimulus; GO:0008152 metabolic process; GO:00300…	GO:0016020 membrane; GO:0005938 cell cortex; GO:0071944 cell periphery; GO:0005737 cytoplasm; GO:0099568 cytoplasmic region; GO:0030863 cortical cytoskeleton; GO:0031224 intrinsic component of membrane; GO:0030864 cortical actin cytoskeleton; GO:0044424 intracellular part; GO:0005623 cell; GO:0009898 cytoplasmic side of plasma membrane; GO:0098562 cytoplasmic side of membrane; GO:0044422 organell…	GO:0051015 actin filament binding; GO:0046982 protein heterodimerization activity; GO:0005085 guanyl-nucleotide exchange factor activity; GO:0043167 ion binding; GO:0046983 protein dimerization activity; GO:0044877 macromolecular complex binding; GO:0005515 protein binding; GO:0098772 molecular function regulator; GO:0008092 cytoskeletal protein binding; GO:0005200 structural constituent of cytos…	K06114	SPTA; spectrin alpha	hsa04210 Apoptosis - Homo sapiens (human);	IPR013315; IPR014837; IPR001452; IPR002048; IPR011992;	Spectrin alpha chain, SH3 domain; EF-hand, Ca insensitive; SH3 domain; EF-hand domain; EF-hand domain pair;
Ub	Ub-P02549-79	P02549	79	K	Spectrin alpha chain, erythrocytic 1		SPTA1	Homo sapiens	0.484928	0.844648	0.964877	1.51715	1.36913	1.20966	1.43001	1.15196	1.19088	0.857727	0.938893	0.971126	1.18952	1.09036	1.04326	0.734426	0.889362	0.887778	0.910615	0.952809	0.967742	cytoplasm	GO:0044700 single organism signaling; GO:0002694 regulation of leukocyte activation; GO:0065008 regulation of biological quality; GO:0032944 regulation of mononuclear cell proliferation; GO:0032989 cellular component morphogenesis; GO:0030832 regulation of actin filament length; GO:0044237 cellular metabolic process; GO:0009605 response to external stimulus; GO:0008152 metabolic process; GO:00300…	GO:0016020 membrane; GO:0005938 cell cortex; GO:0071944 cell periphery; GO:0005737 cytoplasm; GO:0099568 cytoplasmic region; GO:0030863 cortical cytoskeleton; GO:0031224 intrinsic component of membrane; GO:0030864 cortical actin cytoskeleton; GO:0044424 intracellular part; GO:0005623 cell; GO:0009898 cytoplasmic side of plasma membrane; GO:0098562 cytoplasmic side of membrane; GO:0044422 organell…	GO:0051015 actin filament binding; GO:0046982 protein heterodimerization activity; GO:0005085 guanyl-nucleotide exchange factor activity; GO:0043167 ion binding; GO:0046983 protein dimerization activity; GO:0044877 macromolecular complex binding; GO:0005515 protein binding; GO:0098772 molecular function regulator; GO:0008092 cytoskeletal protein binding; GO:0005200 structural constituent of cytos…	K06114	SPTA; spectrin alpha	hsa04210 Apoptosis - Homo sapiens (human);	IPR013315; IPR014837; IPR001452; IPR002048; IPR011992;	Spectrin alpha chain, SH3 domain; EF-hand, Ca insensitive; SH3 domain; EF-hand domain; EF-hand domain pair;
Ub	Ub-P02549-858	P02549	858	K	Spectrin alpha chain, erythrocytic 1		SPTA1	Homo sapiens	0.752294	0.754569	0.718357	1.03707	1.07383	1.20784	1.21725	1.09274	1.33219	1.04988	1.07927	0.916633	1.07359	0.974619	1.13783	1.03279	1.18404	0.920321	1.03464	1.0618	0.976641	cytoplasm	GO:0044700 single organism signaling; GO:0002694 regulation of leukocyte activation; GO:0065008 regulation of biological quality; GO:0032944 regulation of mononuclear cell proliferation; GO:0032989 cellular component morphogenesis; GO:0030832 regulation of actin filament length; GO:0044237 cellular metabolic process; GO:0009605 response to external stimulus; GO:0008152 metabolic process; GO:00300…	GO:0016020 membrane; GO:0005938 cell cortex; GO:0071944 cell periphery; GO:0005737 cytoplasm; GO:0099568 cytoplasmic region; GO:0030863 cortical cytoskeleton; GO:0031224 intrinsic component of membrane; GO:0030864 cortical actin cytoskeleton; GO:0044424 intracellular part; GO:0005623 cell; GO:0009898 cytoplasmic side of plasma membrane; GO:0098562 cytoplasmic side of membrane; GO:0044422 organell…	GO:0051015 actin filament binding; GO:0046982 protein heterodimerization activity; GO:0005085 guanyl-nucleotide exchange factor activity; GO:0043167 ion binding; GO:0046983 protein dimerization activity; GO:0044877 macromolecular complex binding; GO:0005515 protein binding; GO:0098772 molecular function regulator; GO:0008092 cytoskeletal protein binding; GO:0005200 structural constituent of cytos…	K06114	SPTA; spectrin alpha	hsa04210 Apoptosis - Homo sapiens (human);	IPR013315; IPR014837; IPR001452; IPR002048; IPR011992;	Spectrin alpha chain, SH3 domain; EF-hand, Ca insensitive; SH3 domain; EF-hand domain; EF-hand domain pair;
Ub	Ub-P02549-875	P02549	875	K	Spectrin alpha chain, erythrocytic 1		SPTA1	Homo sapiens	0.812582	0.848564	0.876077	1.46895	1.42665	1.39745	1.13214	1.15642	1.09744	0.941128	0.882742	0.948353	1.03216	1.07208	1.02314	0.919126	0.873404	0.915556	0.892737	0.991011	0.929922	cytoplasm	GO:0044700 single organism signaling; GO:0002694 regulation of leukocyte activation; GO:0065008 regulation of biological quality; GO:0032944 regulation of mononuclear cell proliferation; GO:0032989 cellular component morphogenesis; GO:0030832 regulation of actin filament length; GO:0044237 cellular metabolic process; GO:0009605 response to external stimulus; GO:0008152 metabolic process; GO:00300…	GO:0016020 membrane; GO:0005938 cell cortex; GO:0071944 cell periphery; GO:0005737 cytoplasm; GO:0099568 cytoplasmic region; GO:0030863 cortical cytoskeleton; GO:0031224 intrinsic component of membrane; GO:0030864 cortical actin cytoskeleton; GO:0044424 intracellular part; GO:0005623 cell; GO:0009898 cytoplasmic side of plasma membrane; GO:0098562 cytoplasmic side of membrane; GO:0044422 organell…	GO:0051015 actin filament binding; GO:0046982 protein heterodimerization activity; GO:0005085 guanyl-nucleotide exchange factor activity; GO:0043167 ion binding; GO:0046983 protein dimerization activity; GO:0044877 macromolecular complex binding; GO:0005515 protein binding; GO:0098772 molecular function regulator; GO:0008092 cytoskeletal protein binding; GO:0005200 structural constituent of cytos…	K06114	SPTA; spectrin alpha	hsa04210 Apoptosis - Homo sapiens (human);	IPR013315; IPR014837; IPR001452; IPR002048; IPR011992;	Spectrin alpha chain, SH3 domain; EF-hand, Ca insensitive; SH3 domain; EF-hand domain; EF-hand domain pair;
