# Supplementary material for: Plasmodium falciparum selectively degrades α-spectrin of infected erythrocytes after invasion
Source: mBio. 2024 Mar 12;15(4):e03510-23. doi: 10.1128/mbio.03510-23 (PMC11005373; doi:10.1128/mbio.03510-23)
Supplement: Table S3 — E3 ubiquitin-protein ligases identified in the proteomic analysis. [file mbio.03510-23-s0004.xls]

## Sheet: E3 liagases
Table S3. E3 ubiquitin-protein ligases identified in the proteomic analysis.
Protein information								0h			8h			16h			24h			32h			40h			48h			Log2 geomean of three exp.
Protein accession	Protein description	Plasmo ID	Gene name	Species	MW [kDa]	Anova.fdr	Type	Exp.1	Exp.2	Exp.3	Exp.1	Exp.2	Exp.3	Exp.1	Exp.2	Exp.3	Exp.1	Exp.2	Exp.3	Exp.1	Exp.2	Exp.3	Exp.1	Exp.2	Exp.3	Exp.1	Exp.2	Exp.3	0h	8h	16h	24h	32h	40h	48h	Dynamic cluster	Subcellular localization	Biological Process	Cellular Component	Molecular Function	KEGG ID	KEGG description	KEGG pathway	IPR ID	Domain description
Q5XPI4	E3 ubiquitin-protein ligase RNF123 OS=Homo sapiens		RNF123	Homo sapiens	148.51	2.51911e-10	diff	1.18571	1.21959	1.19052	1.20115	1.23507	1.21773	1.08008	1.07656	1.08437	1.12165	1.174	1.13725	1.0246	0.981838	0.980851	0.596833	0.592814	0.584135	0.640947	0.63627	0.650104	0.261249	0.284401	0.111472	0.194201	-0.00642613	-0.758192	-0.638424	Cluster4	plasma membrane	GO:0070646 protein modification by small protein removal; GO:0016567 protein ubiquitination; GO:0044267 cellular protein metabolic process; GO:0070647 protein modification by small protein conjugation or removal; GO:0016579 protein deubiquitination; GO:0044238 primary metabolic process; GO:0044237 cellular metabolic process; GO:0071704 organic substance metabolic process; GO:0008152 metabolic pro…	GO:0044464 cell part; GO:0005622 intracellular; GO:0005737 cytoplasm; GO:0044424 intracellular part; GO:0005829 cytosol; GO:0005623 cell; GO:0044444 cytoplasmic part;	GO:0046914 transition metal ion binding; GO:0003824 catalytic activity; GO:0005488 binding; GO:0043167 ion binding; GO:0043169 cation binding; GO:0046872 metal ion binding; GO:0005515 protein binding; GO:0008270 zinc ion binding; GO:0016740 transferase activity;	K12169			IPR001841; IPR013083; IPR001870; IPR013320; IPR003877;	Zinc finger, RING-type; Zinc finger, RING/FYVE/PHD-type; B30.2/SPRY domain; Concanavalin A-like lectin/glucanase domain; SPRY domain;
P19474	E3 ubiquitin-protein ligase TRIM21 OS=Homo sapiens		TRIM21	Homo sapiens	54.169	6.16763e-10	diff	1.8958	1.79223	2.02625	0.976901	0.991329	0.973988	0.816969	0.767464	0.768936	0.864943	0.948375	0.865615	0.84492	0.827991	0.768085	0.693057	0.883832	0.799279	0.658436	0.599385	0.641822	0.927791	-0.0281009	-0.350847	-0.164666	-0.298696	-0.343446	-0.660361	Cluster3	nucleus	GO:0044085 cellular component biogenesis; GO:0044700 single organism signaling; GO:0065008 regulation of biological quality; GO:0007166 cell surface receptor signaling pathway; GO:0051865 protein autoubiquitination; GO:0071345 cellular response to cytokine stimulus; GO:0032897 negative regulation of viral transcription; GO:0044237 cellular metabolic process; GO:0032088 negative regulation of NF-k…	GO:0031410 cytoplasmic vesicle; GO:0000932 P-body; GO:0005737 cytoplasm; GO:0031982 vesicle; GO:0032991 macromolecular complex; GO:0044424 intracellular part; GO:0005623 cell; GO:0044422 organelle part; GO:0036464 cytoplasmic ribonucleoprotein granule; GO:0005776 autophagosome; GO:0043228 non-membrane-bounded organelle; GO:0031974 membrane-enclosed lumen; GO:0005654 nucleoplasm; GO:0070013 intrac…	GO:0003723 RNA binding; GO:0003677 DNA binding; GO:0019787 ubiquitin-like protein transferase activity; GO:0043167 ion binding; GO:0005515 protein binding; GO:0008270 zinc ion binding; GO:1901363 heterocyclic compound binding; GO:0097159 organic cyclic compound binding; GO:0042802 identical protein binding; GO:0046914 transition metal ion binding; GO:0003824 catalytic activity; GO:0005488 binding…	K10651	TRIM21; tripartite motif-containing protein 21 [EC:2.3.2.27]	hsa05322 Systemic lupus erythematosus - Homo sapiens (human);	IPR006574; IPR001841; IPR003613; IPR001870; IPR020457; IPR013320; IPR000315; IPR003877; IPR013083; IPR003879;	SPRY-associated; Zinc finger, RING-type; U box domain; B30.2/SPRY domain; Zinc finger, B-box, chordata; Concanavalin A-like lectin/glucanase domain; B-box-type zinc finger; SPRY domain; Zinc finger, RING/FYVE/PHD-type; Butyrophylin-like;
Q5T447	E3 ubiquitin-protein ligase HECTD3 OS=Homo sapiens		HECTD3	Homo sapiens	97.112	3.3038e-08	diff	1.26975	1.20355	1.29467	1.05871	1.1185	1.02697	0.986654	0.950239	0.971237	1.091	1.09656	1.10473	0.994652	1.09402	1.09787	0.674787	0.68982	0.675481	0.75823	0.753074	0.770186	0.328138	0.0940901	-0.0450421	0.134109	0.0855366	-0.556406	-0.39505	Cluster4	cytoplasm	GO:0043632 modification-dependent macromolecule catabolic process; GO:0044265 cellular macromolecule catabolic process; GO:0051603 proteolysis involved in cellular protein catabolic process; GO:0044257 cellular protein catabolic process; GO:0016567 protein ubiquitination; GO:0019941 modification-dependent protein catabolic process; GO:0044267 cellular protein metabolic process; GO:0006511 ubiquit…	GO:0044464 cell part; GO:0005622 intracellular; GO:0005737 cytoplasm; GO:0048471 perinuclear region of cytoplasm; GO:0044424 intracellular part; GO:0005623 cell; GO:0044444 cytoplasmic part;	GO:0000149 SNARE binding; GO:0019787 ubiquitin-like protein transferase activity; GO:0003824 catalytic activity; GO:0005488 binding; GO:0004842 ubiquitin-protein transferase activity; GO:0005515 protein binding; GO:0019905 syntaxin binding; GO:0016740 transferase activity;	K12233			IPR004939; IPR000569; IPR008979;	APC10/DOC domain; HECT domain; Galactose-binding domain-like;
Q96PU5	E3 ubiquitin-protein ligase NEDD4-like OS=Homo sapiens		NEDD4L	Homo sapiens	111.93	6.28577e-08	diff	0.815126	0.856419	0.838273	1.02021	1.01252	1.03372	1.04576	0.981818	1.02397	0.922414	0.961759	0.944046	1.20214	1.12286	1.1117	1.14129	1.14012	1.16106	1.07305	1.13525	1.1087	-0.257675	0.0315562	0.024083	-0.0852792	0.195185	0.198431	0.144526		cyto_nucl	GO:0060627 regulation of vesicle-mediated transport; GO:0065008 regulation of biological quality; GO:2001286 regulation of caveolin-mediated endocytosis; GO:1901017 negative regulation of potassium ion transmembrane transporter activity; GO:0030004 cellular monovalent inorganic cation homeostasis; GO:0010766 negative regulation of sodium ion transport; GO:1902306 negative regulation of sodium ion…	GO:0043229 intracellular organelle; GO:0044421 extracellular region part; GO:0044446 intracellular organelle part; GO:0031982 vesicle; GO:0005737 cytoplasm; GO:0031981 nuclear lumen; GO:0044424 intracellular part; GO:0005829 cytosol; GO:0005623 cell; GO:0005576 extracellular region; GO:0044422 organelle part; GO:0031974 membrane-enclosed lumen; GO:0043231 intracellular membrane-bounded organelle;…	GO:0008200 ion channel inhibitor activity; GO:0019787 ubiquitin-like protein transferase activity; GO:0019871 sodium channel inhibitor activity; GO:0099106 ion channel regulator activity; GO:0019870 potassium channel inhibitor activity; GO:0005515 protein binding; GO:0017080 sodium channel regulator activity; GO:0098772 molecular function regulator; GO:0016248 channel inhibitor activity; GO:00154…	K13305	NEDD4L; E3 ubiquitin-protein ligase NEDD4-like [EC:2.3.2.26]	hsa04960 Aldosterone-regulated sodium reabsorption - Homo sapiens (human); hsa04144 Endocytosis - Homo sapiens (human); hsa04530 Tight junction - Homo sapiens (human); hsa04120 Ubiquitin mediated proteolysis - Homo sapiens (human);	IPR001202; IPR000569; IPR000008;	WW domain; HECT domain; C2 domain;
Q8NG06	E3 ubiquitin-protein ligase TRIM58 OS=Homo sapiens		TRIM58	Homo sapiens	54.766	7.88319e-08	diff	2.17899	1.69595	2.34716	0.708373	0.789017	0.789017	0.669209	0.768421	0.651965	0.836207	0.843212	0.901961	0.782888	0.877137	0.731915	0.947625	0.926946	0.774038	0.746914	0.702869	0.572464	1.03889	-0.39372	-0.525545	-0.217655	-0.330834	-0.185526	-0.578134	Cluster1	nucleus	GO:0008152 metabolic process; GO:0032446 protein modification by small protein conjugation; GO:0016567 protein ubiquitination; GO:0044260 cellular macromolecule metabolic process; GO:0044267 cellular protein metabolic process; GO:0006464 cellular protein modification process; GO:0043170 macromolecule metabolic process; GO:0019538 protein metabolic process; GO:0070647 protein modification by small…	GO:0005623 cell; GO:0005622 intracellular; GO:0044464 cell part;	GO:0046914 transition metal ion binding; GO:0003824 catalytic activity; GO:0005488 binding; GO:0043167 ion binding; GO:0043169 cation binding; GO:0046872 metal ion binding; GO:0005515 protein binding; GO:0008270 zinc ion binding; GO:0016740 transferase activity;	K12027			IPR006574; IPR001841; IPR013083; IPR001870; IPR013320; IPR003879; IPR000315; IPR003877;	SPRY-associated; Zinc finger, RING-type; Zinc finger, RING/FYVE/PHD-type; B30.2/SPRY domain; Concanavalin A-like lectin/glucanase domain; Butyrophylin-like; B-box-type zinc finger; SPRY domain;
Q9C0C9	(E3-independent) E2 ubiquitin-conjugating enzyme OS=Homo sapiens		UBE2O	Homo sapiens	141.29	1.2731e-07	diff	0.740336	0.790541	0.867062	1.08085	1.09152	1.09249	1.09056	1.08612	1.07191	1.01341	0.999044	1.00335	1.22674	1.20085	1.19149	0.943971	1.02156	0.950721	1.01029	0.997951	0.982402	-0.32621	0.122039	0.114814	0.00755321	0.270552	-0.0417741	-0.00460259		nucleus	GO:0050794 regulation of cellular process; GO:0070534 protein K63-linked ubiquitination; GO:0046907 intracellular transport; GO:0030513 positive regulation of BMP signaling pathway; GO:0060255 regulation of macromolecule metabolic process; GO:0019219 regulation of nucleobase-containing compound metabolic process; GO:0023051 regulation of signaling; GO:0044267 cellular protein metabolic process; G…	GO:0043229 intracellular organelle; GO:0044446 intracellular organelle part; GO:0005737 cytoplasm; GO:0031981 nuclear lumen; GO:0044424 intracellular part; GO:0005829 cytosol; GO:0016604 nuclear body; GO:0005623 cell; GO:0044422 organelle part; GO:0031974 membrane-enclosed lumen; GO:0043226 organelle; GO:0043231 intracellular membrane-bounded organelle; GO:0005634 nucleus; GO:0005654 nucleoplasm;…	GO:1901265 nucleoside phosphate binding; GO:0031625 ubiquitin protein ligase binding; GO:0005515 protein binding; GO:1901363 heterocyclic compound binding; GO:0097159 organic cyclic compound binding; GO:0061630 ubiquitin protein ligase activity; GO:0003824 catalytic activity; GO:0032553 ribonucleotide binding; GO:0005488 binding; GO:0032550 purine ribonucleoside binding; GO:0043168 anion binding;…	K10581	UBE2O; ubiquitin-conjugating enzyme E2 O [EC:2.3.2.24]	hsa04120 Ubiquitin mediated proteolysis - Homo sapiens (human);	IPR016135; IPR000608;	Ubiquitin-conjugating enzyme/RWD-like; Ubiquitin-conjugating enzyme E2;
Q15386	Ubiquitin-protein ligase E3C OS=Homo sapiens		UBE3C	Homo sapiens	123.92	2.11006e-07	diff	1.47311	1.36486	1.37595	1.19634	1.16185	1.15511	0.993327	1.0488	1.00575	1.12644	1.03633	1.08752	0.936898	0.913462	0.993617	0.643118	0.736527	0.740385	0.529835	0.640369	0.581781	0.489351	0.227693	0.0224537	0.114762	-0.0779526	-0.503896	-0.780287	Cluster4	nucleus	GO:0016567 protein ubiquitination; GO:0044267 cellular protein metabolic process; GO:0070647 protein modification by small protein conjugation or removal; GO:0044238 primary metabolic process; GO:0044237 cellular metabolic process; GO:0000209 protein polyubiquitination; GO:0071704 organic substance metabolic process; GO:0008152 metabolic process; GO:0032446 protein modification by small protein c…	GO:0043226 organelle; GO:0043231 intracellular membrane-bounded organelle; GO:0043229 intracellular organelle; GO:1902494 catalytic complex; GO:0005634 nucleus; GO:0000502 proteasome complex; GO:0044464 cell part; GO:0005622 intracellular; GO:0032991 macromolecular complex; GO:0044424 intracellular part; GO:1905368 peptidase complex; GO:0043234 protein complex; GO:0043227 membrane-bounded organel…	GO:0005515 protein binding; GO:0019787 ubiquitin-like protein transferase activity; GO:0016740 transferase activity; GO:0003824 catalytic activity; GO:0005488 binding; GO:0004842 ubiquitin-protein transferase activity;	K10589	UBE3C; ubiquitin-protein ligase E3 C [EC:2.3.2.26]	hsa04120 Ubiquitin mediated proteolysis - Homo sapiens (human);	IPR000569;	HECT domain;
Q86YT6	E3 ubiquitin-protein ligase MIB1 OS=Homo sapiens		MIB1	Homo sapiens	110.13	3.30118e-07	diff	2.13109	1.96791	1.86791	0.943215	1.04624	0.936416	0.903718	0.888995	0.874401	0.871648	0.818356	0.865615	0.828877	0.720085	0.848936	0.712546	0.789222	0.876202	0.666667	0.452869	0.747412	0.989893	-0.0379675	-0.169814	-0.231862	-0.326934	-0.340369	-0.715941	Cluster3	cytoplasm	GO:0044700 single organism signaling; GO:0060627 regulation of vesicle-mediated transport; GO:0001841 neural tube formation; GO:0051093 negative regulation of developmental process; GO:0003143 embryonic heart tube morphogenesis; GO:0061053 somite development; GO:0007166 cell surface receptor signaling pathway; GO:0001568 blood vessel development; GO:0035282 segmentation; GO:0035148 tube formation…	GO:0016020 membrane; GO:0031410 cytoplasmic vesicle; GO:0071944 cell periphery; GO:0005737 cytoplasm; GO:0031982 vesicle; GO:0044424 intracellular part; GO:0005623 cell; GO:0032279 asymmetric synapse; GO:0044422 organelle part; GO:0043228 non-membrane-bounded organelle; GO:0005856 cytoskeleton; GO:0005815 microtubule organizing center; GO:0015630 microtubule cytoskeleton; GO:0005622 intracellular…	GO:0019787 ubiquitin-like protein transferase activity; GO:0046914 transition metal ion binding; GO:0003824 catalytic activity; GO:0005488 binding; GO:0004842 ubiquitin-protein transferase activity; GO:0043167 ion binding; GO:0046872 metal ion binding; GO:0043169 cation binding; GO:0005515 protein binding; GO:0008270 zinc ion binding; GO:0016740 transferase activity;	K10645			IPR010606; IPR001841; IPR013083; IPR020683; IPR000433;	Mib-herc2; Zinc finger, RING-type; Zinc finger, RING/FYVE/PHD-type; Ankyrin repeat-containing domain; Zinc finger, ZZ-type;
Q5T4S7	E3 ubiquitin-protein ligase UBR4 OS=Homo sapiens		UBR4	Homo sapiens	573.83	5.88497e-07	diff	1.21008	1.18328	1.18459	1.27238	1.31021	1.28131	1.01907	1.01818	1.06328	1.23467	1.25335	1.22334	0.773262	0.782051	0.77766	0.72229	0.679042	0.677885	0.624486	0.546107	0.597308	0.254094	0.364982	0.0472542	0.306913	-0.362808	-0.529555	-0.765152	Cluster4	plasma membrane	GO:0051603 proteolysis involved in cellular protein catabolic process; GO:0045321 leukocyte activation; GO:0002283 neutrophil activation involved in immune response; GO:0044257 cellular protein catabolic process; GO:0002252 immune effector process; GO:0044267 cellular protein metabolic process; GO:0044699 single-organism process; GO:0044764 multi-organism cellular process; GO:0050896 response to …	GO:0016020 membrane; GO:0031090 organelle membrane; GO:0031410 cytoplasmic vesicle; GO:0071944 cell periphery; GO:0031982 vesicle; GO:0005737 cytoplasm; GO:0044433 cytoplasmic vesicle part; GO:0031224 intrinsic component of membrane; GO:0044424 intracellular part; GO:0005623 cell; GO:0044422 organelle part; GO:0070821 tertiary granule membrane; GO:0043228 non-membrane-bounded organelle; GO:003197…	GO:0019787 ubiquitin-like protein transferase activity; GO:0046914 transition metal ion binding; GO:0003824 catalytic activity; GO:0005488 binding; GO:0004842 ubiquitin-protein transferase activity; GO:0043167 ion binding; GO:0046872 metal ion binding; GO:0043169 cation binding; GO:0005515 protein binding; GO:0008270 zinc ion binding; GO:0016740 transferase activity; GO:0005516 calmodulin binding;	K10691	UBR4; E3 ubiquitin-protein ligase UBR4 [EC:2.3.2.27]	hsa05165 Human papillomavirus infection - Homo sapiens (human); hsa05203 Viral carcinogenesis - Homo sapiens (human);	IPR017986; IPR016024; IPR003126;	WD40-repeat-containing domain; Armadillo-type fold; Zinc finger, UBR-type;
Q9UBS8	E3 ubiquitin-protein ligase RNF14 OS=Homo sapiens		RNF14	Homo sapiens	53.837	3.86487e-05	diff	1.09496	1.12078	1.14733	1.15303	1.09827	1.17919	0.793136	0.844019	0.874401	1.03831	1.0478	1.09039	1.09412	1.07372	1.05532	0.857491	0.816766	0.807692	0.886831	0.91291	0.885093	0.164553	0.192819	-0.257548	0.0821496	0.103354	-0.273978	-0.160274		nucleus	GO:0044700 single organism signaling; GO:0032270 positive regulation of cellular protein metabolic process; GO:0097659 nucleic acid-templated transcription; GO:0032436 positive regulation of proteasomal ubiquitin-dependent protein catabolic process; GO:0009891 positive regulation of biosynthetic process; GO:0044237 cellular metabolic process; GO:1903364 positive regulation of cellular protein cat…	GO:0043229 intracellular organelle; GO:0005737 cytoplasm; GO:0032991 macromolecular complex; GO:0044424 intracellular part; GO:1990234 transferase complex; GO:0005623 cell; GO:0005829 cytosol; GO:0043231 intracellular membrane-bounded organelle; GO:0043226 organelle; GO:0005634 nucleus; GO:1902494 catalytic complex; GO:0005622 intracellular; GO:0044464 cell part; GO:0043227 membrane-bounded organ…	GO:0019787 ubiquitin-like protein transferase activity; GO:0005102 receptor binding; GO:0043167 ion binding; GO:0031624 ubiquitin conjugating enzyme binding; GO:0050681 androgen receptor binding; GO:0005515 protein binding; GO:0061659 ubiquitin-like protein ligase activity; GO:0051427 hormone receptor binding; GO:0003712 transcription cofactor activity; GO:0008270 zinc ion binding; GO:0061630 ubi…	K11971			IPR016135; IPR001841; IPR002867; IPR013083; IPR006575;	Ubiquitin-conjugating enzyme/RWD-like; Zinc finger, RING-type; IBR domain; Zinc finger, RING/FYVE/PHD-type; RWD domain;
Q05086	Ubiquitin-protein ligase E3A OS=Homo sapiens		UBE3A	Homo sapiens	100.69	0.000214497	diff	0.935294	0.864865	0.828959	1.03561	0.992293	1.03468	0.970448	1.04785	1.05657	1.02874	1.04398	1.07413	1.09198	1.09936	1.11383	1.0743	0.994012	1.0024	1.01132	0.98873	0.897516	-0.192197	0.0295026	0.034512	0.0687091	0.139712	0.0327318	-0.0520361		cytoplasm	GO:0044700 single organism signaling; GO:0032270 positive regulation of cellular protein metabolic process; GO:0048732 gland development; GO:0022414 reproductive process; GO:0007420 brain development; GO:0009891 positive regulation of biosynthetic process; GO:0051865 protein autoubiquitination; GO:0044237 cellular metabolic process; GO:0008152 metabolic process; GO:0044702 single organism reprodu…	GO:0043229 intracellular organelle; GO:0000502 proteasome complex; GO:0005737 cytoplasm; GO:0032991 macromolecular complex; GO:0044424 intracellular part; GO:0005829 cytosol; GO:0005623 cell; GO:1905369 endopeptidase complex; GO:0043226 organelle; GO:0043231 intracellular membrane-bounded organelle; GO:0005634 nucleus; GO:1902494 catalytic complex; GO:0005622 intracellular; GO:0044464 cell part; …	GO:0019787 ubiquitin-like protein transferase activity; GO:0043167 ion binding; GO:0005515 protein binding; GO:0061659 ubiquitin-like protein ligase activity; GO:0003712 transcription cofactor activity; GO:0061630 ubiquitin protein ligase activity; GO:0003824 catalytic activity; GO:0005488 binding; GO:0004842 ubiquitin-protein transferase activity; GO:0000989 transcription factor activity, transc…	K10587	UBE3A; ubiquitin-protein ligase E3 A [EC:2.3.2.26]	hsa04120 Ubiquitin mediated proteolysis - Homo sapiens (human); hsa05165 Human papillomavirus infection - Homo sapiens (human); hsa05203 Viral carcinogenesis - Homo sapiens (human);	IPR032353; IPR000569;	Ubiquitin-protein ligase E3A, N-terminal zinc-binding domain; HECT domain;
Q14258	E3 ubiquitin/ISG15 ligase TRIM25 OS=Homo sapiens		TRIM25	Homo sapiens	70.973	0.000220139	diff	1.15966	1.64527	1.73074	1.00481	0.955684	0.941233	0.628217	0.751196	0.647172	0.976054	1.00478	1.00813	0.951872	0.876068	0.965957	1.50792	1.08503	0.979567	0.65535	0.727459	0.744306	0.574473	-0.0486148	-0.570394	-0.00546868	-0.104005	0.226836	-0.498252	Cluster1	nucleus	GO:0044700 single organism signaling; GO:0007166 cell surface receptor signaling pathway; GO:0098542 defense response to other organism; GO:0036503 ERAD pathway; GO:0071345 cellular response to cytokine stimulus; GO:0044237 cellular metabolic process; GO:0009607 response to biotic stimulus; GO:0009605 response to external stimulus; GO:0008152 metabolic process; GO:0043122 regulation of I-kappaB k…	GO:0043229 intracellular organelle; GO:0044446 intracellular organelle part; GO:0005737 cytoplasm; GO:0031981 nuclear lumen; GO:0044424 intracellular part; GO:0005829 cytosol; GO:0016604 nuclear body; GO:0005623 cell; GO:0044422 organelle part; GO:0031974 membrane-enclosed lumen; GO:0043226 organelle; GO:0043231 intracellular membrane-bounded organelle; GO:0005634 nucleus; GO:0005654 nucleoplasm;…	GO:0003723 RNA binding; GO:0019787 ubiquitin-like protein transferase activity; GO:0043167 ion binding; GO:0016874 ligase activity; GO:0005515 protein binding; GO:0061659 ubiquitin-like protein ligase activity; GO:0008270 zinc ion binding; GO:0003700 transcription factor activity, sequence-specific DNA binding; GO:1901363 heterocyclic compound binding; GO:0097159 organic cyclic compound binding; …	K10652	TRIM25; tripartite motif-containing protein 25 [EC:2.3.2.27]	hsa04622 RIG-I-like receptor signaling pathway - Homo sapiens (human); hsa04064 NF-kappa B signaling pathway - Homo sapiens (human); hsa05164 Influenza A - Homo sapiens (human);	IPR006574; IPR001841; IPR001870; IPR013320; IPR000315; IPR003877; IPR027370; IPR013083; IPR003879;	SPRY-associated; Zinc finger, RING-type; B30.2/SPRY domain; Concanavalin A-like lectin/glucanase domain; B-box-type zinc finger; SPRY domain; RING-type zinc-finger, LisH dimerisation motif; Zinc finger, RING/FYVE/PHD-type; Butyrophylin-like;
P46934	E3 ubiquitin-protein ligase NEDD4 OS=Homo sapiens		NEDD4	Homo sapiens	149.11	0.000255259	diff	0.893277	0.821791	0.819644	1.03561	1.12524	1.05491	1.04576	1.11483	1.06711	1.00766	0.997132	0.981349	1.09198	1.1656	1.14255	1.1486	0.904192	0.996394	1.03704	0.990779	1.0207	-0.244302	0.0992802	0.10503	-0.00676434	0.180092	0.0164549	0.0228889		nucleus	GO:0044700 single organism signaling; GO:0006623 protein targeting to vacuole; GO:0044237 cellular metabolic process; GO:0042110 T cell activation; GO:0050847 progesterone receptor signaling pathway; GO:0008152 metabolic process; GO:0003151 outflow tract morphogenesis; GO:0030522 intracellular receptor signaling pathway; GO:0030518 intracellular steroid hormone receptor signaling pathway; GO:0051…	GO:0030425 dendrite; GO:0016020 membrane; GO:0044421 extracellular region part; GO:0005938 cell cortex; GO:0071944 cell periphery; GO:0031982 vesicle; GO:0005737 cytoplasm; GO:0099568 cytoplasmic region; GO:0032991 macromolecular complex; GO:0044424 intracellular part; GO:0005623 cell; GO:0044422 organelle part; GO:0043197 dendritic spine; GO:0044427 chromosomal part; GO:0043228 non-membrane-boun…	GO:0016597 amino acid binding; GO:0008200 ion channel inhibitor activity; GO:0050815 phosphoserine binding; GO:0005102 receptor binding; GO:0099106 ion channel regulator activity; GO:0031698 beta-2 adrenergic receptor binding; GO:0005515 protein binding; GO:0017080 sodium channel regulator activity; GO:0070063 RNA polymerase binding; GO:0098772 molecular function regulator; GO:0032182 ubiquitin-l…	K10591	NEDD4; E3 ubiquitin-protein ligase NEDD4 [EC:2.3.2.26]	hsa04144 Endocytosis - Homo sapiens (human); hsa04530 Tight junction - Homo sapiens (human); hsa05169 Epstein-Barr virus infection - Homo sapiens (human); hsa04120 Ubiquitin mediated proteolysis - Homo sapiens (human);	IPR001202; IPR000569; IPR000008;	WW domain; HECT domain; C2 domain;
Q9UHC7	E3 ubiquitin-protein ligase makorin-1 OS=Homo sapiens		MKRN1	Homo sapiens	53.349	0.00149594	diff	1.38319	1.1402	1.75614	0.799808	0.972062	0.880539	0.789323	0.703349	0.79674	0.951149	0.947419	0.854137	0.976471	1.00534	0.934043	1.01949	1.35689	0.817308	0.891975	0.98668	0.980331	0.4899	-0.182232	-0.392273	-0.125881	-0.0417017	0.0590321	-0.0709761		nucleus	GO:0016567 protein ubiquitination; GO:0044267 cellular protein metabolic process; GO:0070647 protein modification by small protein conjugation or removal; GO:0044238 primary metabolic process; GO:0044237 cellular metabolic process; GO:0000209 protein polyubiquitination; GO:0071704 organic substance metabolic process; GO:0008152 metabolic process; GO:0032446 protein modification by small protein c…		GO:0097159 organic cyclic compound binding; GO:1901363 heterocyclic compound binding; GO:0003723 RNA binding; GO:0046914 transition metal ion binding; GO:0019787 ubiquitin-like protein transferase activity; GO:0003824 catalytic activity; GO:0005488 binding; GO:0043167 ion binding; GO:0004842 ubiquitin-protein transferase activity; GO:0003676 nucleic acid binding; GO:0046872 metal ion binding; GO:…	K15687			IPR000571; IPR031644; IPR001841; IPR018957; IPR013083;	Zinc finger, CCCH-type; E3 ubiquitin-protein ligase makorin 1, C-terminal; Zinc finger, RING-type; Zinc finger, C3HC4 RING-type; Zinc finger, RING/FYVE/PHD-type;
Q6ZT12	E3 ubiquitin-protein ligase UBR3 OS=Homo sapiens		UBR3	Homo sapiens	212.43	0.0242181		1.20168	1.09628	1.09738	1.00866	1	0.983622	1.31745	1.23828	1.15916	1.08621	1.12715	1.18604	0.894118	1.0812	1.00532	0.576127	0.531737	0.713942	0.880658	0.877049	0.830228	0.177244	-0.0037935	0.306384	0.179376	-0.013727	-0.73096	-0.213679		plasma membrane	GO:0044707 single-multicellular organism process; GO:0051603 proteolysis involved in cellular protein catabolic process; GO:0044257 cellular protein catabolic process; GO:0001967 suckling behavior; GO:0043009 chordate embryonic development; GO:0044267 cellular protein metabolic process; GO:0044699 single-organism process; GO:0007635 chemosensory behavior; GO:0050896 response to stimulus; GO:00442…	GO:0016020 membrane; GO:1902494 catalytic complex; GO:0044425 membrane part; GO:0044464 cell part; GO:0005622 intracellular; GO:0005737 cytoplasm; GO:0032991 macromolecular complex; GO:0031224 intrinsic component of membrane; GO:0044424 intracellular part; GO:1990234 transferase complex; GO:0000151 ubiquitin ligase complex; GO:0005623 cell; GO:0016021 integral component of membrane;	GO:0061630 ubiquitin protein ligase activity; GO:0019787 ubiquitin-like protein transferase activity; GO:0046914 transition metal ion binding; GO:0003824 catalytic activity; GO:0005488 binding; GO:0004842 ubiquitin-protein transferase activity; GO:0043167 ion binding; GO:0046872 metal ion binding; GO:0043169 cation binding; GO:0061659 ubiquitin-like protein ligase activity; GO:0008270 zinc ion bi…	K11978			IPR013083; IPR003126;	Zinc finger, RING/FYVE/PHD-type; Zinc finger, UBR-type;
Q8N806	Putative E3 ubiquitin-protein ligase UBR7 OS=Homo sapiens		UBR7	Homo sapiens	47.998	0.0894421		1.14118	1.1799	0.955123	0.92204	0.88343	0.942197	0.910391	0.891866	0.826462	0.966475	0.997132	1.00909	1.00856	0.994658	1.00213	1.22168	1.06587	1.33654	1.00309	1.14549	1.18012	0.120981	-0.12727	-0.191841	-0.0134298	0.00254345	0.266466	0.146451		cyto_nucl	GO:0008152 metabolic process; GO:0032446 protein modification by small protein conjugation; GO:0016567 protein ubiquitination; GO:0044260 cellular macromolecule metabolic process; GO:0044267 cellular protein metabolic process; GO:0006464 cellular protein modification process; GO:0043170 macromolecule metabolic process; GO:0019538 protein metabolic process; GO:0070647 protein modification by small…		GO:0046914 transition metal ion binding; GO:0003824 catalytic activity; GO:0005488 binding; GO:0043167 ion binding; GO:0043169 cation binding; GO:0046872 metal ion binding; GO:0008270 zinc ion binding; GO:0016740 transferase activity;	K11979			IPR013083; IPR011011; IPR003126;	Zinc finger, RING/FYVE/PHD-type; Zinc finger, FYVE/PHD-type; Zinc finger, UBR-type;
Q7Z6Z7	E3 ubiquitin-protein ligase HUWE1 OS=Homo sapiens		HUWE1	Homo sapiens	481.89	0.128769		0.978992	1.02872	1.10754	1.18383	1.19557	1.19653	0.967588	1.01148	0.978907	1.13218	1.15488	1.13917	1.02888	0.997863	0.958511	0.841657	0.79521	0.776442	0.817901	0.757172	0.802277	0.0525223	0.253339	-0.0206063	0.191609	-0.00771637	-0.31478	-0.336378		plasma membrane	GO:0045321 leukocyte activation; GO:1903955 positive regulation of protein targeting to mitochondrion; GO:1903533 regulation of protein targeting; GO:0048869 cellular developmental process; GO:0044699 single-organism process; GO:0010821 regulation of mitochondrion organization; GO:0044237 cellular metabolic process; GO:1903749 positive regulation of establishment of protein localization to mitoch…	GO:0016020 membrane; GO:0034774 secretory granule lumen; GO:0044421 extracellular region part; GO:0031410 cytoplasmic vesicle; GO:0031982 vesicle; GO:0005737 cytoplasm; GO:0044433 cytoplasmic vesicle part; GO:0044424 intracellular part; GO:0005623 cell; GO:1904813 ficolin-1-rich granule lumen; GO:0044422 organelle part; GO:0070062 extracellular exosome; GO:0101002 ficolin-1-rich granule; GO:00319…	GO:0097159 organic cyclic compound binding; GO:1901363 heterocyclic compound binding; GO:0003677 DNA binding; GO:0003723 RNA binding; GO:0019787 ubiquitin-like protein transferase activity; GO:0003824 catalytic activity; GO:0005488 binding; GO:0004842 ubiquitin-protein transferase activity; GO:0003676 nucleic acid binding; GO:0005515 protein binding; GO:0016740 transferase activity;	K10592	HUWE1; E3 ubiquitin-protein ligase HUWE1 [EC:2.3.2.26]	hsa04120 Ubiquitin mediated proteolysis - Homo sapiens (human);	IPR025527; IPR004170; IPR015940; IPR010314; IPR000569; IPR016024; IPR010309; IPR009060;	Domain of unknown function DUF4414; WWE domain; Ubiquitin-associated domain; E3 ubiquitin ligase, domain of unknown function DUF913; HECT domain; Armadillo-type fold; E3 ubiquitin ligase, domain of unknown function DUF908; UBA-like;
Q9Y4X5	E3 ubiquitin-protein ligase ARIH1 OS=Homo sapiens		ARIH1	Homo sapiens	64.117	0.135964		0.958824	0.893581	1.00508	0.94129	0.923892	1.06166	0.92183	0.977033	0.969319	0.967433	0.968451	0.993783	1.1016	1.11004	1.01277	1.25457	1.13054	1.17428	0.967078	1.04918	0.992754	-0.0718938	-0.0383917	-0.065301	-0.0343375	0.102841	0.245325	0.00349158		nucleus	GO:0050794 regulation of cellular process; GO:0051603 proteolysis involved in cellular protein catabolic process; GO:0032270 positive regulation of cellular protein metabolic process; GO:0044257 cellular protein catabolic process; GO:0032436 positive regulation of proteasomal ubiquitin-dependent protein catabolic process; GO:0060255 regulation of macromolecule metabolic process; GO:0031331 positi…	GO:0043229 intracellular organelle; GO:0016234 inclusion body; GO:0044446 intracellular organelle part; GO:0005737 cytoplasm; GO:0032991 macromolecular complex; GO:0031981 nuclear lumen; GO:0044424 intracellular part; GO:1990234 transferase complex; GO:0005829 cytosol; GO:0016604 nuclear body; GO:0005623 cell; GO:0015030 Cajal body; GO:0044422 organelle part; GO:0031974 membrane-enclosed lumen; G…	GO:0019787 ubiquitin-like protein transferase activity; GO:0031625 ubiquitin protein ligase binding; GO:0043167 ion binding; GO:0031624 ubiquitin conjugating enzyme binding; GO:0005515 protein binding; GO:0061659 ubiquitin-like protein ligase activity; GO:0008270 zinc ion binding; GO:0061630 ubiquitin protein ligase activity; GO:0044390 ubiquitin-like protein conjugating enzyme binding; GO:004691…	K11968			IPR001841; IPR002867; IPR013083;	Zinc finger, RING-type; IBR domain; Zinc finger, RING/FYVE/PHD-type;
Q9Y508	E3 ubiquitin-protein ligase RNF114 OS=Homo sapiens		RNF114	Homo sapiens	25.694	0.228012		0.789916	1.03294	0.947502	0.852743	0.8921	0.914258	0.673975	0.830622	0.77373	0.931992	0.912046	1.01196	1.04385	1.06303	1.05213	1.87698	1.35449	1.36779	1.27058	1.03074	1.12008	-0.123758	-0.174622	-0.402356	-0.0724284	0.0744708	0.599336	0.184255		nucleus	GO:0032270 positive regulation of cellular protein metabolic process; GO:0022414 reproductive process; GO:0032436 positive regulation of proteasomal ubiquitin-dependent protein catabolic process; GO:0048869 cellular developmental process; GO:0031331 positive regulation of cellular catabolic process; GO:0044699 single-organism process; GO:0044237 cellular metabolic process; GO:1903364 positive reg…	GO:0043229 intracellular organelle; GO:0016020 membrane; GO:0071944 cell periphery; GO:0005737 cytoplasm; GO:0044424 intracellular part; GO:0005623 cell; GO:0005829 cytosol; GO:0005886 plasma membrane; GO:0043231 intracellular membrane-bounded organelle; GO:0043226 organelle; GO:0005634 nucleus; GO:0005622 intracellular; GO:0044464 cell part; GO:0043227 membrane-bounded organelle; GO:0044444 cyto…	GO:0019787 ubiquitin-like protein transferase activity; GO:0043167 ion binding; GO:0031624 ubiquitin conjugating enzyme binding; GO:0005515 protein binding; GO:0061659 ubiquitin-like protein ligase activity; GO:0008270 zinc ion binding; GO:0061630 ubiquitin protein ligase activity; GO:0044390 ubiquitin-like protein conjugating enzyme binding; GO:0046914 transition metal ion binding; GO:0003824 ca…	K15697			IPR027370; IPR001841; IPR013083; IPR008598;	RING-type zinc-finger, LisH dimerisation motif; Zinc finger, RING-type; Zinc finger, RING/FYVE/PHD-type; Drought induced 19 protein type, zinc-binding domain;
Q8IWV7	E3 ubiquitin-protein ligase UBR1 OS=Homo sapiens		UBR1	Homo sapiens	200.21	0.277174		1.19664	1.09797	0.981372	0.997113	0.990366	1.05106	0.77979	0.803828	0.971237	1.14464	1.15774	1.13821	1.06952	1.13355	1.1117	0.799026	0.868263	1.28486	0.840535	0.721311	0.732919	0.122234	0.0179023	-0.238663	0.197658	0.143525	-0.0552917	-0.390067		plasma membrane	GO:0001101 response to acid chemical; GO:0009968 negative regulation of signal transduction; GO:0023051 regulation of signaling; GO:0044237 cellular metabolic process; GO:0071596 ubiquitin-dependent protein catabolic process via the N-end rule pathway; GO:0008152 metabolic process; GO:0010646 regulation of cell communication; GO:0009719 response to endogenous stimulus; GO:0043170 macromolecule me…	GO:0000502 proteasome complex; GO:0005737 cytoplasm; GO:0032991 macromolecular complex; GO:0044424 intracellular part; GO:1990234 transferase complex; GO:0005829 cytosol; GO:0005623 cell; GO:1905369 endopeptidase complex; GO:1902494 catalytic complex; GO:0005622 intracellular; GO:0044464 cell part; GO:1905368 peptidase complex; GO:0043234 protein complex; GO:0000151 ubiquitin ligase complex; GO:0…	GO:0016597 amino acid binding; GO:0019787 ubiquitin-like protein transferase activity; GO:0043167 ion binding; GO:0043177 organic acid binding; GO:0061659 ubiquitin-like protein ligase activity; GO:0008270 zinc ion binding; GO:0070728 leucine binding; GO:0061630 ubiquitin protein ligase activity; GO:0031406 carboxylic acid binding; GO:0046914 transition metal ion binding; GO:0003824 catalytic act…	K10625			IPR003769; IPR011991; IPR013083; IPR014719; IPR003126;	Adaptor protein ClpS, core; Winged helix-turn-helix DNA-binding domain; Zinc finger, RING/FYVE/PHD-type; Ribosomal protein L7/L12, C-terminal/adaptor protein ClpS-like; Zinc finger, UBR-type;
Q9P0J7	E3 ubiquitin-protein ligase KCMF1 OS=Homo sapiens		KCMF1	Homo sapiens	41.945	0.323385		1.05126	1.19257	1.03387	1.05679	1.11175	0.906551	0.971401	1.01244	0.885906	1.04502	1.14532	1.12865	1.03209	0.923077	0.88617	1.12302	0.776048	1.21875	0.811728	0.808402	1.12319	0.124748	0.0303265	-0.0662661	0.144623	-0.0814196	0.0290015	-0.146729		nucleus	GO:0045321 leukocyte activation; GO:0002283 neutrophil activation involved in immune response; GO:0002252 immune effector process; GO:0044699 single-organism process; GO:0050896 response to stimulus; GO:0051234 establishment of localization; GO:1902578 single-organism localization; GO:0002275 myeloid cell activation involved in immune response; GO:0036230 granulocyte activation; GO:0009987 cellul…	GO:0043229 intracellular organelle; GO:0097708 intracellular vesicle; GO:0031410 cytoplasmic vesicle; GO:0005737 cytoplasm; GO:0044446 intracellular organelle part; GO:0031982 vesicle; GO:0044433 cytoplasmic vesicle part; GO:0012505 endomembrane system; GO:0044424 intracellular part; GO:0005623 cell; GO:0005576 extracellular region; GO:1904813 ficolin-1-rich granule lumen; GO:0044422 organelle pa…	GO:0046914 transition metal ion binding; GO:0003824 catalytic activity; GO:0005488 binding; GO:0043167 ion binding; GO:0043169 cation binding; GO:0046872 metal ion binding; GO:0008270 zinc ion binding; GO:0016740 transferase activity;				IPR015880; IPR008598; IPR007087; IPR000433;	Zinc finger, C2H2-like; Drought induced 19 protein type, zinc-binding domain; Zinc finger, C2H2; Zinc finger, ZZ-type;
O95376	E3 ubiquitin-protein ligase ARIH2 OS=Homo sapiens		ARIH2	Homo sapiens	57.818	0.501448		0.962185	1.05574	1.03726	1.0462	1.05202	0.979769	0.786463	0.815311	0.827421	1.10441	1.09369	1.09804	1.22888	1.18483	1.22979	1.07795	0.935329	0.991587	0.894033	0.906762	0.873706	0.0251393	0.0362786	-0.304811	0.135802	0.280143	-0.000115942	-0.165861		nucleus	GO:0032270 positive regulation of cellular protein metabolic process; GO:1903955 positive regulation of protein targeting to mitochondrion; GO:0032436 positive regulation of proteasomal ubiquitin-dependent protein catabolic process; GO:1903533 regulation of protein targeting; GO:0048869 cellular developmental process; GO:0031331 positive regulation of cellular catabolic process; GO:0044699 single…	GO:0043229 intracellular organelle; GO:0044446 intracellular organelle part; GO:0005737 cytoplasm; GO:0031981 nuclear lumen; GO:0044424 intracellular part; GO:0005623 cell; GO:0044422 organelle part; GO:0043231 intracellular membrane-bounded organelle; GO:0043226 organelle; GO:0031974 membrane-enclosed lumen; GO:0005634 nucleus; GO:0005654 nucleoplasm; GO:0070013 intracellular organelle lumen; GO…	GO:0019787 ubiquitin-like protein transferase activity; GO:0043167 ion binding; GO:0031624 ubiquitin conjugating enzyme binding; GO:0005515 protein binding; GO:0061659 ubiquitin-like protein ligase activity; GO:0008270 zinc ion binding; GO:0061630 ubiquitin protein ligase activity; GO:0044390 ubiquitin-like protein conjugating enzyme binding; GO:0046914 transition metal ion binding; GO:0003824 ca…	K11969			IPR001841; IPR002867; IPR013083;	Zinc finger, RING-type; IBR domain; Zinc finger, RING/FYVE/PHD-type;
Q6UWE0	E3 ubiquitin-protein ligase LRSAM1 OS=Homo sapiens		LRSAM1	Homo sapiens	83.593	0.707211		1.04958	0.977196	1.01524	0.964389	0.986513	0.959538	0.79409	0.955981	0.874401	1.02107	1.07457	1.13247	1.00535	1.01175	0.947872	1.32643	1.16048	1.22115	1.04424	0.967213	0.99793	0.0194515	-0.0438309	-0.197069	0.10444	-0.0175617	0.303505	0.00378906		nucleus	GO:0044085 cellular component biogenesis; GO:0060627 regulation of vesicle-mediated transport; GO:0044700 single organism signaling; GO:1904415 regulation of xenophagy; GO:0031331 positive regulation of cellular catabolic process; GO:0051129 negative regulation of cellular component organization; GO:0044699 single-organism process; GO:0044764 multi-organism cellular process; GO:0031347 regulation…	GO:0016020 membrane; GO:0071944 cell periphery; GO:0044464 cell part; GO:0005622 intracellular; GO:0005737 cytoplasm; GO:0044424 intracellular part; GO:0005623 cell; GO:0005829 cytosol; GO:0005886 plasma membrane; GO:0044444 cytoplasmic part;	GO:0061630 ubiquitin protein ligase activity; GO:0019787 ubiquitin-like protein transferase activity; GO:0046914 transition metal ion binding; GO:0003824 catalytic activity; GO:0005488 binding; GO:0004842 ubiquitin-protein transferase activity; GO:0043167 ion binding; GO:0046872 metal ion binding; GO:0043169 cation binding; GO:0005515 protein binding; GO:0061659 ubiquitin-like protein ligase acti…	K10641			IPR001841; IPR013761; IPR013083; IPR001660; IPR032675;	Zinc finger, RING-type; Sterile alpha motif/pointed domain; Zinc finger, RING/FYVE/PHD-type; Sterile alpha motif domain; Leucine-rich repeat domain, L domain-like;
Q8IYU2	E3 ubiquitin-protein ligase HACE1 OS=Homo sapiens		HACE1	Homo sapiens	102.34			1.12269	1.07095		1.36959	1.41618		1.05624	1.08421		1.18008	1.15679		0.931551	0.92094		0.572473	0.580838		0.638889	0.652664		0.132922	0.477875	0.0977941	0.224502	-0.110557	-0.794256	-0.630975		cytoplasm	GO:0044700 single organism signaling; GO:0010256 endomembrane system organization; GO:0097659 nucleic acid-templated transcription; GO:0044699 single-organism process; GO:0009058 biosynthetic process; GO:0044237 cellular metabolic process; GO:2001141 regulation of RNA biosynthetic process; GO:0007165 signal transduction; GO:0008152 metabolic process; GO:0007154 cell communication; GO:0032879 regu…	GO:0043229 intracellular organelle; GO:0016020 membrane; GO:0005783 endoplasmic reticulum; GO:0032580 Golgi cisterna membrane; GO:0098588 bounding membrane of organelle; GO:0031090 organelle membrane; GO:0044446 intracellular organelle part; GO:0005737 cytoplasm; GO:0000139 Golgi membrane; GO:0005795 Golgi stack; GO:0012505 endomembrane system; GO:0044424 intracellular part; GO:0005623 cell; GO:0…	GO:0031267 small GTPase binding; GO:0017048 Rho GTPase binding; GO:0048365 Rac GTPase binding; GO:0019787 ubiquitin-like protein transferase activity; GO:0003824 catalytic activity; GO:0017016 Ras GTPase binding; GO:0005488 binding; GO:0004842 ubiquitin-protein transferase activity; GO:0005515 protein binding; GO:0051020 GTPase binding; GO:0016740 transferase activity; GO:0017137 Rab GTPase bindi…	K12166			IPR020683; IPR000569;	Ankyrin repeat-containing domain; HECT domain;
Q8IWV8	E3 ubiquitin-protein ligase UBR2 OS=Homo sapiens		UBR2	Homo sapiens	200.54				1.82179	1.86283		0.954721	1.12428		0.853589	0.854267		0.924474	0.848398		0.839744	0.940426		0.832335	0.71875		0.722336	0.524845	0.881426	0.0510743	-0.227815	-0.175241	-0.170297	-0.370601	-0.699648		nucleus	GO:0022414 reproductive process; GO:0044237 cellular metabolic process; GO:0008152 metabolic process; GO:0044702 single organism reproductive process; GO:0009719 response to endogenous stimulus; GO:0007140 male meiosis; GO:0010558 negative regulation of macromolecule biosynthetic process; GO:0043170 macromolecule metabolic process; GO:0019538 protein metabolic process; GO:0051716 cellular respons…	GO:0043229 intracellular organelle; GO:0043232 intracellular non-membrane-bounded organelle; GO:0044446 intracellular organelle part; GO:0005737 cytoplasm; GO:0032991 macromolecular complex; GO:0044424 intracellular part; GO:1990234 transferase complex; GO:0005623 cell; GO:0005829 cytosol; GO:0044422 organelle part; GO:0044427 chromosomal part; GO:0043228 non-membrane-bounded organelle; GO:004323…	GO:0016597 amino acid binding; GO:0019787 ubiquitin-like protein transferase activity; GO:0043167 ion binding; GO:0043177 organic acid binding; GO:0005515 protein binding; GO:0061659 ubiquitin-like protein ligase activity; GO:0008270 zinc ion binding; GO:0070728 leucine binding; GO:0061630 ubiquitin protein ligase activity; GO:0031406 carboxylic acid binding; GO:0046914 transition metal ion bindi…	K10626			IPR011991; IPR003769; IPR013083; IPR014719; IPR003126;	Winged helix-turn-helix DNA-binding domain; Adaptor protein ClpS, core; Zinc finger, RING/FYVE/PHD-type; Ribosomal protein L7/L12, C-terminal/adaptor protein ClpS-like; Zinc finger, UBR-type;
P36406	E3 ubiquitin-protein ligase TRIM23 OS=Homo sapiens		TRIM23	Homo sapiens	64.066			1.31513	1.2424		1.06256	1.15992		1.07722	1.08038		0.907088	0.998088		0.989305	0.970085		1.00731	0.934132		0.668724	0.58709		0.354165	0.150787	0.109425	-0.0717233	-0.0296646	-0.0438985	-0.674431		nucleus	GO:0050794 regulation of cellular process; GO:0044700 single organism signaling; GO:0044267 cellular protein metabolic process; GO:0044699 single-organism process; GO:0044764 multi-organism cellular process; GO:0050896 response to stimulus; GO:0044237 cellular metabolic process; GO:0071704 organic substance metabolic process; GO:0007165 signal transduction; GO:0008152 metabolic process; GO:000715…	GO:0016020 membrane; GO:0044421 extracellular region part; GO:0031090 organelle membrane; GO:0031982 vesicle; GO:0005737 cytoplasm; GO:0044424 intracellular part; GO:0005623 cell; GO:0044422 organelle part; GO:0005765 lysosomal membrane; GO:0070062 extracellular exosome; GO:0005622 intracellular; GO:0044464 cell part; GO:0098805 whole membrane; GO:0005764 lysosome; GO:1903561 extracellular vesicl…	GO:1901265 nucleoside phosphate binding; GO:0016817 hydrolase activity, acting on acid anhydrides; GO:0016787 hydrolase activity; GO:0005515 protein binding; GO:0098772 molecular function regulator; GO:1901363 heterocyclic compound binding; GO:0097159 organic cyclic compound binding; GO:0016462 pyrophosphatase activity; GO:0042802 identical protein binding; GO:0019003 GDP binding; GO:0003824 cata…	K07963			IPR003649; IPR005225; IPR001841; IPR013083; IPR027417; IPR007087; IPR000315;	B-box, C-terminal; Small GTP-binding protein domain; Zinc finger, RING-type; Zinc finger, RING/FYVE/PHD-type; P-loop containing nucleoside triphosphate hydrolase; Zinc finger, C2H2; B-box-type zinc finger;
Q63HN8	E3 ubiquitin-protein ligase RNF213 OS=Homo sapiens		RNF213	Homo sapiens	591.4				0.875845	1.28704		0.876686	1.25048		1.50909	1.39214		0.875717	0.601626		1.03953	0.805319		1.00359	0.950721		0.980533	0.825052	0.0864046	0.066308	0.535491	-0.462262	-0.128218	-0.0338659	-0.152903		plasma membrane	GO:0044085 cellular component biogenesis; GO:0009968 negative regulation of signal transduction; GO:0001568 blood vessel development; GO:0023051 regulation of signaling; GO:0044699 single-organism process; GO:2000050 regulation of non-canonical Wnt signaling pathway; GO:0051865 protein autoubiquitination; GO:0044237 cellular metabolic process; GO:0001525 angiogenesis; GO:0008152 metabolic process…	GO:0043229 intracellular organelle; GO:0016020 membrane; GO:0043232 intracellular non-membrane-bounded organelle; GO:0044446 intracellular organelle part; GO:0005737 cytoplasm; GO:0031981 nuclear lumen; GO:0044424 intracellular part; GO:0005730 nucleolus; GO:0005829 cytosol; GO:0005623 cell; GO:0044422 organelle part; GO:0043228 non-membrane-bounded organelle; GO:0031974 membrane-enclosed lumen; …	GO:0019787 ubiquitin-like protein transferase activity; GO:0043167 ion binding; GO:0016817 hydrolase activity, acting on acid anhydrides; GO:0016787 hydrolase activity; GO:0005515 protein binding; GO:0017111 nucleoside-triphosphatase activity; GO:0008270 zinc ion binding; GO:0016887 ATPase activity; GO:0016462 pyrophosphatase activity; GO:0046914 transition metal ion binding; GO:0003824 catalytic…				IPR003593; IPR001841; IPR018957; IPR013083; IPR027417;	AAA+ ATPase domain; Zinc finger, RING-type; Zinc finger, C3HC4 RING-type; Zinc finger, RING/FYVE/PHD-type; P-loop containing nucleoside triphosphate hydrolase;
Q9UNE7	E3 ubiquitin-protein ligase CHIP OS=Homo sapiens		STUB1	Homo sapiens	34.856			1.10168	0.880912		1.10683	1.05491		0.835081	0.926316		0.95977	1.0325		0.994652	1.12073		1.21315	1.13413		0.940329	1.00102		-0.0216119	0.111781	-0.185218	-0.00654537	0.0783493	0.230176	-0.0436424		cytoplasm	GO:0044700 single organism signaling; GO:0065008 regulation of biological quality; GO:0032270 positive regulation of cellular protein metabolic process; GO:0007166 cell surface receptor signaling pathway; GO:0032436 positive regulation of proteasomal ubiquitin-dependent protein catabolic process; GO:0051443 positive regulation of ubiquitin-protein transferase activity; GO:0036503 ERAD pathway; GO…	GO:0044421 extracellular region part; GO:0005783 endoplasmic reticulum; GO:0030016 myofibril; GO:0031982 vesicle; GO:0005737 cytoplasm; GO:0032991 macromolecular complex; GO:0099512 supramolecular fiber; GO:0044424 intracellular part; GO:0030018 Z disc; GO:0099080 supramolecular complex; GO:0005623 cell; GO:0031674 I band; GO:0044422 organelle part; GO:0043228 non-membrane-bounded organelle; GO:0…	GO:0030674 protein binding, bridging; GO:0031072 heat shock protein binding; GO:0019787 ubiquitin-like protein transferase activity; GO:0031625 ubiquitin protein ligase binding; GO:0005102 receptor binding; GO:0046983 protein dimerization activity; GO:0034450 ubiquitin-ubiquitin ligase activity; GO:0051787 misfolded protein binding; GO:0051879 Hsp90 protein binding; GO:0005515 protein binding; GO…	K09561	STUB1; STIP1 homology and U-box containing protein 1 [EC:2.3.2.27]	hsa04120 Ubiquitin mediated proteolysis - Homo sapiens (human); hsa04141 Protein processing in endoplasmic reticulum - Homo sapiens (human);	IPR003613; IPR011990; IPR013083; IPR013026;	U box domain; Tetratricopeptide-like helical domain; Zinc finger, RING/FYVE/PHD-type; Tetratricopeptide repeat-containing domain;
Q96BH1	E3 ubiquitin-protein ligase RNF25 OS=Homo sapiens		RNF25	Homo sapiens	51.218				0.959459	0.96613		0.89499	1.04528		0.949282	0.881112		1.11472	1.05404		0.988248	1.04468		1.09102	1.19231		1.17008	0.967909	-0.0547082	-0.0480837	-0.128847	0.116308	0.0230036	0.189716	0.0897764		cytoplasm	GO:0050794 regulation of cellular process; GO:0060255 regulation of macromolecule metabolic process; GO:0019219 regulation of nucleobase-containing compound metabolic process; GO:0044267 cellular protein metabolic process; GO:0044237 cellular metabolic process; GO:0071704 organic substance metabolic process; GO:2001141 regulation of RNA biosynthetic process; GO:0008152 metabolic process; GO:00098…	GO:0043226 organelle; GO:0043231 intracellular membrane-bounded organelle; GO:0043229 intracellular organelle; GO:0005634 nucleus; GO:0044464 cell part; GO:0005622 intracellular; GO:0005737 cytoplasm; GO:0044424 intracellular part; GO:0005829 cytosol; GO:0043227 membrane-bounded organelle; GO:0005623 cell; GO:0044444 cytoplasmic part;	GO:0061630 ubiquitin protein ligase activity; GO:0046914 transition metal ion binding; GO:0019787 ubiquitin-like protein transferase activity; GO:0003824 catalytic activity; GO:0005488 binding; GO:0043167 ion binding; GO:0004842 ubiquitin-protein transferase activity; GO:0046872 metal ion binding; GO:0043169 cation binding; GO:0051059 NF-kappaB binding; GO:0005515 protein binding; GO:0061659 ubiq…	K10640			IPR016135; IPR001841; IPR013083; IPR006575;	Ubiquitin-conjugating enzyme/RWD-like; Zinc finger, RING-type; Zinc finger, RING/FYVE/PHD-type; RWD domain;
Q8IJZ4	E3 ubiquitin-protein ligase, putative OS=Plasmodium falciparum (isolate 3D7)	PF3D7_1004300		Plasmodium falciparum (isolate 3D7)	131.7			0.455128	1.29316		1.23973	1.22147		0.502283	0.862967		0.946658	0.955461		0.904464	0.8607		1.10472	1.11361		0.894118	0.985251		-0.382377	0.299318	-0.603025	-0.0724078	-0.180641	0.14946	-0.0914503		nucleus	GO:0051603 proteolysis involved in cellular protein catabolic process; GO:0044257 cellular protein catabolic process; GO:0044267 cellular protein metabolic process; GO:0044237 cellular metabolic process; GO:0010498 proteasomal protein catabolic process; GO:0000209 protein polyubiquitination; GO:0071704 organic substance metabolic process; GO:0008152 metabolic process; GO:0044248 cellular cataboli…		GO:0061630 ubiquitin protein ligase activity; GO:0046914 transition metal ion binding; GO:0019787 ubiquitin-like protein transferase activity; GO:0003824 catalytic activity; GO:0005488 binding; GO:0016874 ligase activity; GO:0043167 ion binding; GO:0004842 ubiquitin-protein transferase activity; GO:0043169 cation binding; GO:0046872 metal ion binding; GO:0005515 protein binding; GO:0061659 ubiqui…				IPR001841; IPR013083;	Zinc finger, RING-type; Zinc finger, RING/FYVE/PHD-type;
O77367	E3 ubiquitin-protein ligase RBX1, putative OS=Plasmodium falciparum (isolate 3D7)	PF3D7_0319100	RBX1	Plasmodium falciparum (isolate 3D7)	12.419	0.000756614	diff	1.06731	1.47557	1.37417	1.00685	0.933424	0.913043	1.07534	1.15742	1.43888	1.02882	0.996949	1.06977	1.14722	1.1284	1.15246	0.960679	0.951727	0.877839	1.0049	0.978368	0.966732	0.37127	-0.0735975	0.280218	0.0446251	0.192382	-0.105742	-0.0244362		extracellular	GO:0043632 modification-dependent macromolecule catabolic process; GO:0044265 cellular macromolecule catabolic process; GO:0051603 proteolysis involved in cellular protein catabolic process; GO:0044257 cellular protein catabolic process; GO:0016567 protein ubiquitination; GO:0019941 modification-dependent protein catabolic process; GO:0044267 cellular protein metabolic process; GO:0006511 ubiquit…	GO:0043229 intracellular organelle; GO:0020011 apicoplast; GO:0005737 cytoplasm; GO:0032991 macromolecular complex; GO:0044424 intracellular part; GO:1990234 transferase complex; GO:0005623 cell; GO:0043231 intracellular membrane-bounded organelle; GO:0043226 organelle; GO:1902494 catalytic complex; GO:0005622 intracellular; GO:0044464 cell part; GO:0043227 membrane-bounded organelle; GO:0000151 …	GO:0019787 ubiquitin-like protein transferase activity; GO:0046914 transition metal ion binding; GO:0003824 catalytic activity; GO:0005488 binding; GO:0004842 ubiquitin-protein transferase activity; GO:0016874 ligase activity; GO:0043167 ion binding; GO:0046872 metal ion binding; GO:0043169 cation binding; GO:0005515 protein binding; GO:0008270 zinc ion binding; GO:0016740 transferase activity;	pfa:PF3D7_0319100	E3 ubiquitin-protein ligase RBX1, putative	pfa04120 Ubiquitin mediated proteolysis - Plasmodium falciparum 3D7; pfa04141 Protein processing in endoplasmic reticulum - Plasmodium falciparum 3D7; pfa03420 Nucleotide excision repair - Plasmodium falciparum 3D7;	IPR001841; IPR013083; IPR024766;	Zinc finger, RING-type; Zinc finger, RING/FYVE/PHD-type; Zinc finger, RING-H2-type;
Q8IC12	E3 ubiquitin-protein ligase, putative OS=Plasmodium falciparum (isolate 3D7)	PF3D7_0707700		Plasmodium falciparum (isolate 3D7)	110.78				2.10749	2.76821		1.02446	1.41033		1.5017	1.383		0.917633	0.936353		0.776654	0.92025		1.10279	1.03049		0.762045	1.03327	1.27224	0.265444	0.5272	-0.109444	-0.242279	0.0922424	-0.172418		nucleus	GO:0008152 metabolic process; GO:0032446 protein modification by small protein conjugation; GO:0016567 protein ubiquitination; GO:0044260 cellular macromolecule metabolic process; GO:0044267 cellular protein metabolic process; GO:0006464 cellular protein modification process; GO:0043170 macromolecule metabolic process; GO:0019538 protein metabolic process; GO:0070647 protein modification by small…		GO:0019787 ubiquitin-like protein transferase activity; GO:0003824 catalytic activity; GO:0005488 binding; GO:0004842 ubiquitin-protein transferase activity; GO:0016874 ligase activity; GO:0005515 protein binding; GO:0016740 transferase activity;	pfa:PF3D7_0707700	E3 ubiquitin-protein ligase, putative	pfa04120 Ubiquitin mediated proteolysis - Plasmodium falciparum 3D7; pfa04141 Protein processing in endoplasmic reticulum - Plasmodium falciparum 3D7;	IPR003613; IPR011990; IPR013083; IPR013026;	U box domain; Tetratricopeptide-like helical domain; Zinc finger, RING/FYVE/PHD-type; Tetratricopeptide repeat-containing domain;
Q712K3	Ubiquitin-conjugating enzyme E2 R2 OS=Homo sapiens		UBE2R2	Homo sapiens	27.166	2.42705e-08	diff	0.742857	0.681588	0.643522	0.978826	0.988439	0.924855	0.973308	0.97512	0.880153	1.00766	0.963671	1.00526	1.09198	1.1453	1.22021	1.26066	1.31497	1.43269	1.21296	1.20799	1.206	-0.53927	-0.0534506	-0.0865179	-0.0116015	0.203267	0.415978	0.273794	Cluster5	cyto_nucl	GO:0051603 proteolysis involved in cellular protein catabolic process; GO:0044257 cellular protein catabolic process; GO:0044267 cellular protein metabolic process; GO:0044237 cellular metabolic process; GO:0010498 proteasomal protein catabolic process; GO:0000209 protein polyubiquitination; GO:0071704 organic substance metabolic process; GO:0008152 metabolic process; GO:0044248 cellular cataboli…	GO:0044464 cell part; GO:0005622 intracellular; GO:0005737 cytoplasm; GO:0044424 intracellular part; GO:0005623 cell; GO:0005829 cytosol; GO:0044444 cytoplasmic part;	GO:1901265 nucleoside phosphate binding; GO:0031625 ubiquitin protein ligase binding; GO:0005515 protein binding; GO:0097159 organic cyclic compound binding; GO:1901363 heterocyclic compound binding; GO:0061630 ubiquitin protein ligase activity; GO:0032553 ribonucleotide binding; GO:0003824 catalytic activity; GO:0005488 binding; GO:0032550 purine ribonucleoside binding; GO:0043168 anion binding;…	K02207	UBE2R; ubiquitin-conjugating enzyme E2 R [EC:2.3.2.23]	hsa05168 Herpes simplex infection - Homo sapiens (human); hsa04120 Ubiquitin mediated proteolysis - Homo sapiens (human);	IPR016135; IPR000608;	Ubiquitin-conjugating enzyme/RWD-like; Ubiquitin-conjugating enzyme E2;
Q9C0C9	(E3-independent) E2 ubiquitin-conjugating enzyme OS=Homo sapiens		UBE2O	Homo sapiens	141.29	1.2731e-07	diff	0.740336	0.790541	0.867062	1.08085	1.09152	1.09249	1.09056	1.08612	1.07191	1.01341	0.999044	1.00335	1.22674	1.20085	1.19149	0.943971	1.02156	0.950721	1.01029	0.997951	0.982402	-0.32621	0.122039	0.114814	0.00755321	0.270552	-0.0417741	-0.00460259		nucleus	GO:0050794 regulation of cellular process; GO:0070534 protein K63-linked ubiquitination; GO:0046907 intracellular transport; GO:0030513 positive regulation of BMP signaling pathway; GO:0060255 regulation of macromolecule metabolic process; GO:0019219 regulation of nucleobase-containing compound metabolic process; GO:0023051 regulation of signaling; GO:0044267 cellular protein metabolic process; G…	GO:0043229 intracellular organelle; GO:0044446 intracellular organelle part; GO:0005737 cytoplasm; GO:0031981 nuclear lumen; GO:0044424 intracellular part; GO:0005829 cytosol; GO:0016604 nuclear body; GO:0005623 cell; GO:0044422 organelle part; GO:0031974 membrane-enclosed lumen; GO:0043226 organelle; GO:0043231 intracellular membrane-bounded organelle; GO:0005634 nucleus; GO:0005654 nucleoplasm;…	GO:1901265 nucleoside phosphate binding; GO:0031625 ubiquitin protein ligase binding; GO:0005515 protein binding; GO:1901363 heterocyclic compound binding; GO:0097159 organic cyclic compound binding; GO:0061630 ubiquitin protein ligase activity; GO:0003824 catalytic activity; GO:0032553 ribonucleotide binding; GO:0005488 binding; GO:0032550 purine ribonucleoside binding; GO:0043168 anion binding;…	K10581	UBE2O; ubiquitin-conjugating enzyme E2 O [EC:2.3.2.24]	hsa04120 Ubiquitin mediated proteolysis - Homo sapiens (human);	IPR016135; IPR000608;	Ubiquitin-conjugating enzyme/RWD-like; Ubiquitin-conjugating enzyme E2;
P61088	Ubiquitin-conjugating enzyme E2 N OS=Homo sapiens		UBE2N	Homo sapiens	17.138	1.97627e-05	diff	0.855462	0.861486	0.907705	0.858518	0.849711	0.803468	1.10296	1.09761	1.07862	1.15709	1.12906	1.1076	1.03957	1.07692	1.05319	0.992692	1.05868	1.07091	1.17078	1.07787	1.19462	-0.193343	-0.256908	0.128307	0.177689	0.0792243	0.0568433	0.197401		mitochondria	GO:0044700 single organism signaling; GO:0032270 positive regulation of cellular protein metabolic process; GO:0002220 innate immune response activating cell surface receptor signaling pathway; GO:0007166 cell surface receptor signaling pathway; GO:0006289 nucleotide-excision repair; GO:0051443 positive regulation of ubiquitin-protein transferase activity; GO:0035872 nucleotide-binding domain, le…	GO:0044421 extracellular region part; GO:0031982 vesicle; GO:0005737 cytoplasm; GO:0032991 macromolecular complex; GO:0044424 intracellular part; GO:0005623 cell; GO:0044422 organelle part; GO:0043228 non-membrane-bounded organelle; GO:0031974 membrane-enclosed lumen; GO:0070062 extracellular exosome; GO:0035370 UBC13-UEV1A complex; GO:0005654 nucleoplasm; GO:1902494 catalytic complex; GO:0070013…	GO:1901265 nucleoside phosphate binding; GO:0031625 ubiquitin protein ligase binding; GO:0005515 protein binding; GO:0032182 ubiquitin-like protein binding; GO:1901363 heterocyclic compound binding; GO:0097159 organic cyclic compound binding; GO:0061630 ubiquitin protein ligase activity; GO:0032553 ribonucleotide binding; GO:0003824 catalytic activity; GO:0005488 binding; GO:0032550 purine ribonu…	K10580	UBE2N; ubiquitin-conjugating enzyme E2 N [EC:2.3.2.23]	hsa04120 Ubiquitin mediated proteolysis - Homo sapiens (human);	IPR016135; IPR000608;	Ubiquitin-conjugating enzyme/RWD-like; Ubiquitin-conjugating enzyme E2;
Q13404	Ubiquitin-conjugating enzyme E2 variant 1 OS=Homo sapiens		UBE2V1	Homo sapiens	16.495	8.07464e-05	diff	0.790756	0.728041	0.759526	0.779596	0.821773	0.819846	1.08675	1.1177	0.876318	0.894636	0.971319	0.910569	0.914439	1.06838	0.881915	1.29842	1.19641	1.33534	1.65844	1.39037	1.60145	-0.397811	-0.309655	0.0300278	-0.11259	-0.071637	0.350888	0.628223	Cluster6	cytoplasm	GO:0044700 single organism signaling; GO:0032270 positive regulation of cellular protein metabolic process; GO:0002220 innate immune response activating cell surface receptor signaling pathway; GO:0007166 cell surface receptor signaling pathway; GO:0009891 positive regulation of biosynthetic process; GO:0035872 nucleotide-binding domain, leucine rich repeat containing receptor signaling pathway; …	GO:0044421 extracellular region part; GO:0031982 vesicle; GO:0005737 cytoplasm; GO:0032991 macromolecular complex; GO:0044424 intracellular part; GO:0005623 cell; GO:0044422 organelle part; GO:0031974 membrane-enclosed lumen; GO:0035370 UBC13-UEV1A complex; GO:0070062 extracellular exosome; GO:0005654 nucleoplasm; GO:1902494 catalytic complex; GO:0070013 intracellular organelle lumen; GO:0005622 …	GO:0061630 ubiquitin protein ligase activity; GO:0019787 ubiquitin-like protein transferase activity; GO:0031625 ubiquitin protein ligase binding; GO:0003824 catalytic activity; GO:0005488 binding; GO:0004842 ubiquitin-protein transferase activity; GO:0005515 protein binding; GO:0061659 ubiquitin-like protein ligase activity; GO:0044389 ubiquitin-like protein ligase binding; GO:0016740 transferas…	K10704			IPR016135; IPR000608;	Ubiquitin-conjugating enzyme/RWD-like; Ubiquitin-conjugating enzyme E2;
P68036	Ubiquitin-conjugating enzyme E2 L3 OS=Homo sapiens		UBE2L3	Homo sapiens	17.861	0.000143027	diff	0.751261	0.819257	0.902625	0.816169	0.770713	0.860308	0.984747	1.00191	0.990412	1.02969	1.05736	1.0483	0.962567	0.901709	0.891489	1.28745	1.20838	1.03966	1.52469	1.55328	1.55176	-0.282676	-0.295289	-0.0111049	0.0635794	-0.123339	0.231239	0.625913	Cluster6	cyto_nucl	GO:0032270 positive regulation of cellular protein metabolic process; GO:1903955 positive regulation of protein targeting to mitochondrion; GO:0097659 nucleic acid-templated transcription; GO:1903533 regulation of protein targeting; GO:0051443 positive regulation of ubiquitin-protein transferase activity; GO:0071384 cellular response to corticosteroid stimulus; GO:0044237 cellular metabolic proce…	GO:0043229 intracellular organelle; GO:0044421 extracellular region part; GO:0044446 intracellular organelle part; GO:0031982 vesicle; GO:0005737 cytoplasm; GO:0032991 macromolecular complex; GO:0031981 nuclear lumen; GO:0044424 intracellular part; GO:1990234 transferase complex; GO:0005829 cytosol; GO:0005623 cell; GO:0005576 extracellular region; GO:0044422 organelle part; GO:0031974 membrane-e…	GO:0097027 ubiquitin-protein transferase activator activity; GO:1901265 nucleoside phosphate binding; GO:0031625 ubiquitin protein ligase binding; GO:0005515 protein binding; GO:0098772 molecular function regulator; GO:0055106 ubiquitin-protein transferase regulator activity; GO:1901363 heterocyclic compound binding; GO:0097159 organic cyclic compound binding; GO:0032553 ribonucleotide binding; G…	K04552	UBE2L3; ubiquitin-conjugating enzyme E2 L3 [EC:2.3.2.23]	hsa04120 Ubiquitin mediated proteolysis - Homo sapiens (human); hsa05012 Parkinson's disease - Homo sapiens (human);	IPR016135; IPR000608;	Ubiquitin-conjugating enzyme/RWD-like; Ubiquitin-conjugating enzyme E2;
Q9H832	Ubiquitin-conjugating enzyme E2 Z OS=Homo sapiens		UBE2Z	Homo sapiens	38.21	0.00019726	diff	0.67479	0.753378	0.835732	0.978826	0.93738	1.07418	0.7245	0.732057	0.709492	1.03448	1.20746	1.20421	1.12727	1.1656	1.12553	1.90012	1.53293	1.32572	0.895062	0.856557	0.856108	-0.411643	-0.00697781	-0.470019	0.196322	0.188171	0.649722	-0.202485	Cluster5	nucleus	GO:0051603 proteolysis involved in cellular protein catabolic process; GO:0044257 cellular protein catabolic process; GO:0044267 cellular protein metabolic process; GO:0044699 single-organism process; GO:0044237 cellular metabolic process; GO:0071704 organic substance metabolic process; GO:0008152 metabolic process; GO:0006915 apoptotic process; GO:0044248 cellular catabolic process; GO:0006508 p…	GO:0043229 intracellular organelle; GO:0005737 cytoplasm; GO:0044446 intracellular organelle part; GO:0031981 nuclear lumen; GO:0044424 intracellular part; GO:0005829 cytosol; GO:0005623 cell; GO:0044422 organelle part; GO:0043226 organelle; GO:0043231 intracellular membrane-bounded organelle; GO:0031974 membrane-enclosed lumen; GO:0005654 nucleoplasm; GO:0005634 nucleus; GO:0070013 intracellular…	GO:1901265 nucleoside phosphate binding; GO:0031625 ubiquitin protein ligase binding; GO:0005515 protein binding; GO:0097159 organic cyclic compound binding; GO:1901363 heterocyclic compound binding; GO:0061630 ubiquitin protein ligase activity; GO:0032553 ribonucleotide binding; GO:0003824 catalytic activity; GO:0005488 binding; GO:0032550 purine ribonucleoside binding; GO:0043168 anion binding;…	K10585	UBE2Z; ubiquitin-conjugating enzyme E2 Z [EC:2.3.2.23]	hsa04120 Ubiquitin mediated proteolysis - Homo sapiens (human);	IPR016135; IPR000608;	Ubiquitin-conjugating enzyme/RWD-like; Ubiquitin-conjugating enzyme E2;
P63146	Ubiquitin-conjugating enzyme E2 B OS=Homo sapiens		UBE2B	Homo sapiens	17.312	0.00119977	diff	0.770588	0.76098	0.88823	0.990375	0.972062	1.02987	1.11821	1.07081	1.04027	0.941571	0.967495	0.993783	1.11551	1.07372	1.1234	1.22533	1.29581	0.897837	1.08951	1.1209	1.18841	-0.313677	-0.00412584	0.105617	-0.0478431	0.142731	0.170518	0.179121		nucleus	GO:0044700 single organism signaling; GO:0044085 cellular component biogenesis; GO:0010941 regulation of cell death; GO:0022414 reproductive process; GO:0043009 chordate embryonic development; GO:0016577 histone demethylation; GO:0051865 protein autoubiquitination; GO:0010564 regulation of cell cycle process; GO:0044237 cellular metabolic process; GO:0044782 cilium organization; GO:0008152 metabo…	GO:0016020 membrane; GO:0071944 cell periphery; GO:0005737 cytoplasm; GO:0000803 sex chromosome; GO:0032991 macromolecular complex; GO:0044424 intracellular part; GO:0005623 cell; GO:0000792 heterochromatin; GO:0044422 organelle part; GO:0044427 chromosomal part; GO:0043228 non-membrane-bounded organelle; GO:0031974 membrane-enclosed lumen; GO:1902494 catalytic complex; GO:0005654 nucleoplasm; GO…	GO:1901265 nucleoside phosphate binding; GO:0031625 ubiquitin protein ligase binding; GO:0005515 protein binding; GO:1901363 heterocyclic compound binding; GO:0097159 organic cyclic compound binding; GO:0061630 ubiquitin protein ligase activity; GO:0032553 ribonucleotide binding; GO:0003824 catalytic activity; GO:0005488 binding; GO:0032550 purine ribonucleoside binding; GO:0043168 anion binding;…	K10574	UBE2B; ubiquitin-conjugating enzyme E2 B [EC:2.3.2.23]	hsa04120 Ubiquitin mediated proteolysis - Homo sapiens (human);	IPR016135; IPR000608;	Ubiquitin-conjugating enzyme/RWD-like; Ubiquitin-conjugating enzyme E2;
P62837	Ubiquitin-conjugating enzyme E2 D2 OS=Homo sapiens		UBE2D2	Homo sapiens	16.735	0.00822301	diff	0.923529	0.813345	0.870449	0.891242	0.843931	0.847784	1.20686	1.08134	1.15053	0.867816	0.969407	1.00813	1.0738	1.09295	1.02021	1.03045	1.1485	0.895433	1.24383	1.25615	1.44824	-0.204333	-0.216382	0.195459	-0.0792274	0.0866056	0.0278957	0.392698		cytoplasm	GO:0044700 single organism signaling; GO:0002220 innate immune response activating cell surface receptor signaling pathway; GO:0007166 cell surface receptor signaling pathway; GO:0044699 single-organism process; GO:0051865 protein autoubiquitination; GO:0031347 regulation of defense response; GO:0044237 cellular metabolic process; GO:2001141 regulation of RNA biosynthetic process; GO:0007165 sign…	GO:0044421 extracellular region part; GO:0031982 vesicle; GO:0005737 cytoplasm; GO:0032991 macromolecular complex; GO:0044424 intracellular part; GO:0005623 cell; GO:0044422 organelle part; GO:0031974 membrane-enclosed lumen; GO:0070062 extracellular exosome; GO:1902494 catalytic complex; GO:0005654 nucleoplasm; GO:0070013 intracellular organelle lumen; GO:0005622 intracellular; GO:0044464 cell p…	GO:0005524 ATP binding; GO:1901265 nucleoside phosphate binding; GO:0019787 ubiquitin-like protein transferase activity; GO:0061631 ubiquitin conjugating enzyme activity; GO:0001882 nucleoside binding; GO:0043167 ion binding; GO:0005515 protein binding; GO:0000166 nucleotide binding; GO:0097159 organic cyclic compound binding; GO:1901363 heterocyclic compound binding; GO:0032549 ribonucleoside bi…	K06689	UBE2D; ubiquitin-conjugating enzyme E2 D [EC:2.3.2.23]	hsa04120 Ubiquitin mediated proteolysis - Homo sapiens (human); hsa04141 Protein processing in endoplasmic reticulum - Homo sapiens (human); hsa05131 Shigellosis - Homo sapiens (human);	IPR016135; IPR000608;	Ubiquitin-conjugating enzyme/RWD-like; Ubiquitin-conjugating enzyme E2;
P49427	Ubiquitin-conjugating enzyme E2 R1 OS=Homo sapiens		CDC34	Homo sapiens	26.736	0.0251677		1.11849	1.07095	1.12108	0.974976	0.986513	1.0973	1.05815	1.04115	1.04123	0.987548	0.934034	0.816834	0.985027	1.0641	1.01489	0.900122	0.992814	1.08413	1.09568	1.04611	0.984472	0.141776	0.0259364	0.0660019	-0.136138	0.0297335	-0.0152227	0.0580924		cytoplasm	GO:0010941 regulation of cell death; GO:0009968 negative regulation of signal transduction; GO:0023051 regulation of signaling; GO:0043523 regulation of neuron apoptotic process; GO:0044699 single-organism process; GO:0009058 biosynthetic process; GO:0035458 cellular response to interferon-beta; GO:0071345 cellular response to cytokine stimulus; GO:0044237 cellular metabolic process; GO:0051130 p…	GO:0043229 intracellular organelle; GO:0044446 intracellular organelle part; GO:0005737 cytoplasm; GO:0031981 nuclear lumen; GO:0044424 intracellular part; GO:0016604 nuclear body; GO:0005623 cell; GO:0005829 cytosol; GO:0044422 organelle part; GO:0043231 intracellular membrane-bounded organelle; GO:0043226 organelle; GO:0031974 membrane-enclosed lumen; GO:0005654 nucleoplasm; GO:0005634 nucleus;…	GO:1901265 nucleoside phosphate binding; GO:0031625 ubiquitin protein ligase binding; GO:0005515 protein binding; GO:0097159 organic cyclic compound binding; GO:1901363 heterocyclic compound binding; GO:0061630 ubiquitin protein ligase activity; GO:0003824 catalytic activity; GO:0032553 ribonucleotide binding; GO:0005488 binding; GO:0032550 purine ribonucleoside binding; GO:0043168 anion binding;…	K02207	UBE2R; ubiquitin-conjugating enzyme E2 R [EC:2.3.2.23]	hsa05168 Herpes simplex infection - Homo sapiens (human); hsa04120 Ubiquitin mediated proteolysis - Homo sapiens (human);	IPR016135; IPR000608;	Ubiquitin-conjugating enzyme/RWD-like; Ubiquitin-conjugating enzyme E2;
P61086	Ubiquitin-conjugating enzyme E2 K OS=Homo sapiens		UBE2K	Homo sapiens	22.406	0.0611968		0.910924	0.862331	0.985605	0.87103	0.862235	0.830443	1.0591	1.04785	1.11314	1.03736	1.19025	1.15734	1.0107	0.941239	0.920213	1.12424	0.875449	0.930288	1.18107	1.18955	1.22981	-0.123067	-0.227033	0.101634	0.171663	-0.0639931	-0.0424021	0.262983		cytoplasm	GO:0044700 single organism signaling; GO:0044085 cellular component biogenesis; GO:0065008 regulation of biological quality; GO:0032270 positive regulation of cellular protein metabolic process; GO:0010994 free ubiquitin chain polymerization; GO:0031347 regulation of defense response; GO:0071345 cellular response to cytokine stimulus; GO:0044237 cellular metabolic process; GO:0008152 metabolic pr…	GO:0043229 intracellular organelle; GO:0044421 extracellular region part; GO:0042995 cell projection; GO:0031982 vesicle; GO:0005737 cytoplasm; GO:0032433 filopodium tip; GO:0044424 intracellular part; GO:0005829 cytosol; GO:0098858 actin-based cell projection; GO:0044463 cell projection part; GO:0005623 cell; GO:0005576 extracellular region; GO:0043231 intracellular membrane-bounded organelle; G…	GO:1901265 nucleoside phosphate binding; GO:0031625 ubiquitin protein ligase binding; GO:0005515 protein binding; GO:0097159 organic cyclic compound binding; GO:1901363 heterocyclic compound binding; GO:0061630 ubiquitin protein ligase activity; GO:0003824 catalytic activity; GO:0032553 ribonucleotide binding; GO:0005488 binding; GO:0032550 purine ribonucleoside binding; GO:0043168 anion binding;…	K04649	HIP2; ubiquitin-conjugating enzyme (huntingtin interacting protein 2) [EC:2.3.2.23]	hsa04120 Ubiquitin mediated proteolysis - Homo sapiens (human);	IPR016135; IPR015940; IPR000608; IPR009060;	Ubiquitin-conjugating enzyme/RWD-like; Ubiquitin-associated domain; Ubiquitin-conjugating enzyme E2; UBA-like;
Q15819	Ubiquitin-conjugating enzyme E2 variant 2 OS=Homo sapiens		UBE2V2	Homo sapiens	16.363				0.852196	0.864522		0.855491	0.82659		1.03541	1.093		0.882409	0.874223		0.974359	0.919149		1.42874	1.41346		1.30738	1.37371	-0.220385	-0.249966	0.0892461	-0.187204	-0.0795521	0.506989	0.422374		mitochondria	GO:0010941 regulation of cell death; GO:0065008 regulation of biological quality; GO:0032270 positive regulation of cellular protein metabolic process; GO:0032436 positive regulation of proteasomal ubiquitin-dependent protein catabolic process; GO:0051965 positive regulation of synapse assembly; GO:0006289 nucleotide-excision repair; GO:0043523 regulation of neuron apoptotic process; GO:0044237 c…	GO:0043229 intracellular organelle; GO:0044421 extracellular region part; GO:0044446 intracellular organelle part; GO:0031982 vesicle; GO:0005737 cytoplasm; GO:0031981 nuclear lumen; GO:0032991 macromolecular complex; GO:0044424 intracellular part; GO:1990234 transferase complex; GO:0005623 cell; GO:0005576 extracellular region; GO:0044422 organelle part; GO:0031372 UBC13-MMS2 complex; GO:0031974…	GO:0061630 ubiquitin protein ligase activity; GO:0019787 ubiquitin-like protein transferase activity; GO:0031625 ubiquitin protein ligase binding; GO:0003824 catalytic activity; GO:0061631 ubiquitin conjugating enzyme activity; GO:0005488 binding; GO:0004842 ubiquitin-protein transferase activity; GO:0005515 protein binding; GO:0061659 ubiquitin-like protein ligase activity; GO:0061650 ubiquitin-…	K10704			IPR016135; IPR000608;	Ubiquitin-conjugating enzyme/RWD-like; Ubiquitin-conjugating enzyme E2;
Q8I3J4	Ubiquitin-conjugating enzyme E2 N, putative OS=Plasmodium falciparum (isolate 3D7)	PF3D7_0527100	UBC13	Plasmodium falciparum (isolate 3D7)	17.411			0.772436		0.933775	0.835616		0.646739	1.03196		1.09895	0.928265		0.862913	0.927173		0.947615	1.15066		1.18109	1.25392		1.27691	-0.235683	-0.443916	0.0907603	-0.160052	-0.093358	0.221293	0.339551		cytoplasm	GO:0070534 protein K63-linked ubiquitination; GO:0033554 cellular response to stress; GO:0006725 cellular aromatic compound metabolic process; GO:0006259 DNA metabolic process; GO:0044267 cellular protein metabolic process; GO:0050896 response to stimulus; GO:0044237 cellular metabolic process; GO:0006301 postreplication repair; GO:0000209 protein polyubiquitination; GO:0071704 organic substance …	GO:0043226 organelle; GO:0043231 intracellular membrane-bounded organelle; GO:0043229 intracellular organelle; GO:0005634 nucleus; GO:0044464 cell part; GO:0005622 intracellular; GO:0005737 cytoplasm; GO:0044424 intracellular part; GO:0043227 membrane-bounded organelle; GO:0005623 cell;	GO:0005524 ATP binding; GO:1901265 nucleoside phosphate binding; GO:0031625 ubiquitin protein ligase binding; GO:0019787 ubiquitin-like protein transferase activity; GO:0001882 nucleoside binding; GO:0043167 ion binding; GO:0005515 protein binding; GO:0000166 nucleotide binding; GO:0061659 ubiquitin-like protein ligase activity; GO:0097159 organic cyclic compound binding; GO:1901363 heterocyclic …	pfa:PF3D7_0527100	ubiquitin-conjugating enzyme E2 N, putative	pfa04120 Ubiquitin mediated proteolysis - Plasmodium falciparum 3D7;	IPR016135; IPR000608;	Ubiquitin-conjugating enzyme/RWD-like; Ubiquitin-conjugating enzyme E2;
Q8I607	Ubiquitin conjugating enzyme E2, putative OS=Plasmodium falciparum (isolate 3D7)	PF3D7_1203900	UBC	Plasmodium falciparum (isolate 3D7)	16.539			0.698718		1.17219	1.13288		1.11413	1		0.963912	1.3783		1.19339	1.21535		1.18608	0.772351		0.820954	1.07059		1.05088	-0.144009	0.167955	-0.0265137	0.358976	0.263787	-0.328649	0.0850013		cytoplasm	GO:0016567 protein ubiquitination; GO:0044267 cellular protein metabolic process; GO:0070647 protein modification by small protein conjugation or removal; GO:0044238 primary metabolic process; GO:0044237 cellular metabolic process; GO:0071704 organic substance metabolic process; GO:0008152 metabolic process; GO:0032446 protein modification by small protein conjugation; GO:0044260 cellular macromo…	GO:0044424 intracellular part; GO:0005623 cell; GO:0044464 cell part; GO:0005622 intracellular; GO:0005737 cytoplasm;	GO:0005524 ATP binding; GO:1901265 nucleoside phosphate binding; GO:0019787 ubiquitin-like protein transferase activity; GO:0016874 ligase activity; GO:0001882 nucleoside binding; GO:0043167 ion binding; GO:0000166 nucleotide binding; GO:0097159 organic cyclic compound binding; GO:1901363 heterocyclic compound binding; GO:0032549 ribonucleoside binding; GO:0097367 carbohydrate derivative binding;…	pfa:PF3D7_1203900	ubiquitin-conjugating enzyme E2	pfa04120 Ubiquitin mediated proteolysis - Plasmodium falciparum 3D7; pfa04141 Protein processing in endoplasmic reticulum - Plasmodium falciparum 3D7;	IPR016135; IPR000608;	Ubiquitin-conjugating enzyme/RWD-like; Ubiquitin-conjugating enzyme E2;
Q13564	NEDD8-activating enzyme E1 regulatory subunit OS=Homo sapiens		NAE1	Homo sapiens	60.246	3.06013e-05	diff	0.942017	0.890203	0.931414	0.975938	0.985549	0.974952	1.06864	1.12249	1.08917	0.941571	0.921606	0.927786	1.06203	1.0641	1.06489	0.998782	1.02275	1.05529	1.10391	1.0584	1.12008	-0.118825	-0.0309118	0.128565	-0.104258	0.089058	0.036113	0.129371		cytoplasm	GO:0044700 single organism signaling; GO:0010941 regulation of cell death; GO:0070997 neuron death; GO:0043523 regulation of neuron apoptotic process; GO:0044699 single-organism process; GO:0010564 regulation of cell cycle process; GO:0044237 cellular metabolic process; GO:0045930 negative regulation of mitotic cell cycle; GO:0007165 signal transduction; GO:0008152 metabolic process; GO:0044774 m…	GO:0016020 membrane; GO:0071944 cell periphery; GO:0044464 cell part; GO:0005622 intracellular; GO:0005737 cytoplasm; GO:0044424 intracellular part; GO:0005623 cell; GO:0005886 plasma membrane;	GO:0008641 small protein activating enzyme activity; GO:0019781 NEDD8 activating enzyme activity; GO:0031625 ubiquitin protein ligase binding; GO:0046982 protein heterodimerization activity; GO:0003824 catalytic activity; GO:0005488 binding; GO:0046983 protein dimerization activity; GO:0016874 ligase activity; GO:0016877 ligase activity, forming carbon-sulfur bonds; GO:0005515 protein binding; GO…	K04532	NAE1; amyloid beta precursor protein binding protein 1	hsa05010 Alzheimer's disease - Homo sapiens (human);	IPR000594; IPR016040;	THIF-type NAD/FAD binding fold; NAD(P)-binding domain;
Q8TBC4	NEDD8-activating enzyme E1 catalytic subunit OS=Homo sapiens		UBA3	Homo sapiens	51.852	0.00909803	diff	0.963866	0.925676	0.914479	0.982676	0.958574	0.973988	1.08008	1.07081	1.06232	0.890805	0.89675	0.899091	1.12086	1.10897	1.05106	1.06577	1.07545	1.12019	0.985597	1.11783	1.13872	-0.0978317	-0.0414247	0.0990197	-0.159168	0.128559	0.120195	0.109059		cytoplasm	GO:0044700 single organism signaling; GO:0044699 single-organism process; GO:0007113 endomitotic cell cycle; GO:0051253 negative regulation of RNA metabolic process; GO:0044237 cellular metabolic process; GO:2001141 regulation of RNA biosynthetic process; GO:0008152 metabolic process; GO:0007165 signal transduction; GO:0007154 cell communication; GO:0010558 negative regulation of macromolecule bi…	GO:0043226 organelle; GO:0043231 intracellular membrane-bounded organelle; GO:0043229 intracellular organelle; GO:0005634 nucleus; GO:0044464 cell part; GO:0005622 intracellular; GO:0005737 cytoplasm; GO:0044424 intracellular part; GO:0043227 membrane-bounded organelle; GO:0005829 cytosol; GO:0005623 cell; GO:0044444 cytoplasmic part;	GO:1901265 nucleoside phosphate binding; GO:0005102 receptor binding; GO:0046983 protein dimerization activity; GO:0016874 ligase activity; GO:0005515 protein binding; GO:0016877 ligase activity, forming carbon-sulfur bonds; GO:0097159 organic cyclic compound binding; GO:1901363 heterocyclic compound binding; GO:0042802 identical protein binding; GO:0003824 catalytic activity; GO:0032553 ribonucl…	K10686	UBE1C; ubiquitin-activating enzyme E1 C [EC:6.2.1.45]	hsa04120 Ubiquitin mediated proteolysis - Homo sapiens (human);	IPR000594; IPR023318; IPR016040; IPR014929;	THIF-type NAD/FAD binding fold; Ubiquitin activating enzyme, alpha domain; NAD(P)-binding domain; E2 binding;
Q8IHS2	Ubiquitin activating enzyme (E1) subunit Aos1, putative OS=Plasmodium falciparum (isolate 3D7)	PF3D7_1144500	AOS1	Plasmodium falciparum (isolate 3D7)	39.688	0.711544		1	0.947883	0.986755	0.871233	0.951087	0.929348	1.20776	0.840317	0.898719	0.9626	1.00427	0.889841	1.16523	1.24669	1.16185	0.975579	0.982106	1.05791	1.09118	1.01475	1.00098	-0.0321519	-0.125643	-0.0442382	-0.0724082	0.251713	0.0064989	0.0494729		cytoplasm			GO:0008641 small protein activating enzyme activity; GO:0016877 ligase activity, forming carbon-sulfur bonds; GO:0003824 catalytic activity; GO:0016874 ligase activity;	pfa:PF3D7_1144500	ubiquitin activating enzyme (E1) subunit Aos1,putative	pfa04120 Ubiquitin mediated proteolysis - Plasmodium falciparum 3D7;	IPR000594; IPR016040;	THIF-type NAD/FAD binding fold; NAD(P)-binding domain;
Q8I5F9	Ubiquitin-activating enzyme E1 OS=Plasmodium falciparum (isolate 3D7)	PF3D7_1225800	UBA1	Plasmodium falciparum (isolate 3D7)	131.78	0.192496		0.932692	1.12052	1.07616	1.09726	1.03668	1.05435	1.08676	1.06908	1.12689	1.084	1.09945	1.07222	1.32968	1.28482	1.26271	0.737997	0.787349	0.728463	1.15686	1.17502	1.18493	0.0565114	0.0874113	0.129584	0.117913	0.369723	-0.413437	0.229237		nucleus	GO:0016567 protein ubiquitination; GO:0044267 cellular protein metabolic process; GO:0070647 protein modification by small protein conjugation or removal; GO:0044238 primary metabolic process; GO:0044237 cellular metabolic process; GO:0071704 organic substance metabolic process; GO:0008152 metabolic process; GO:0032446 protein modification by small protein conjugation; GO:0044260 cellular macromo…	GO:0044424 intracellular part; GO:0005623 cell; GO:0044464 cell part; GO:0005622 intracellular; GO:0005737 cytoplasm;	GO:0016879 ligase activity, forming carbon-nitrogen bonds; GO:0008641 small protein activating enzyme activity; GO:0003824 catalytic activity; GO:0004839 ubiquitin activating enzyme activity; GO:0016874 ligase activity; GO:0016877 ligase activity, forming carbon-sulfur bonds; GO:0016881 acid-amino acid ligase activity;	pfa:PF3D7_1225800	ubiquitin-activating enzyme E1	pfa04120 Ubiquitin mediated proteolysis - Plasmodium falciparum 3D7;	IPR019572; IPR032418; IPR000594; IPR016040; IPR023318; IPR032420; IPR018965;	Ubiquitin-activating enzyme, catalytic cysteine domain; Ubiquitin-activating enzyme E1, FCCH domain; THIF-type NAD/FAD binding fold; NAD(P)-binding domain; Ubiquitin activating enzyme, alpha domain; Ubiquitin-activating enzyme E1, four-helix bundle; Ubiquitin-activating enzyme E1, C-terminal;
