# Supplementary material for: Plasmodium falciparum selectively degrades α-spectrin of infected erythrocytes after invasion
Source: mBio. 2024 Mar 12;15(4):e03510-23. doi: 10.1128/mbio.03510-23 (PMC11005373; doi:10.1128/mbio.03510-23)
Supplement: Table S4 — Phosphorylated E3 ubiquitin-protein ligase identified in the proteomic analysis. [file mbio.03510-23-s0005.xls]

## Sheet: phosphorylate-E3 ligase
Table S4. Phosphorylated E3 ubiquitin-protein ligase identified in the proteomic analysis.
Protein information															Control			8h			16h			24h			32h			40h			48h			Log2 geomean of three exp.
Modification	ID	Protein accession	Position	Amino acid	Protein description	Gene name	Variation trend	Plasmo ID	TM Domains	SignalP Peptide	Species	Subcell	Anova.fdr	Type	Exp.1	Exp.2	Exp.3	Exp.1	Exp.2	Exp.3	Exp.1	Exp.2	Exp.3	Exp.1	Exp.2	Exp.3	Exp.1	Exp.2	Exp.3	Exp.1	Exp.2	Exp.3	Exp.1	Exp.2	Exp.3	Control	8h	16h	24h	32h	40h	48h	Dynamic cluster	Subcellular localization	Biological Process	Cellular Component	Molecular Function	KEGG ID	KEGG description
PH	PH-Q96PU5-303	Q96PU5	303	S	E3 ubiquitin-protein ligase NEDD4-like			NEDD4L			Homo sapiens	cytoplasm,nucleus			0.946548		0.93729	0.945536		0.905596	1.09007		1.12245	0.90927		1.10242	1.07162		1.14465	0.929445		0.931391	1.10552		0.869394	-0.0863426	-0.111928	0.145536	0.00173046	0.147351	-0.10405	-0.0285948		cyto_nucl	GO:0060627 regulation of vesicle-mediated transport; GO:0065008 regulation of biological quality; GO:2001286 regulation of caveolin-mediated endocytosis; GO:1901017 negative regulation of potassium ion transmembrane transporter activity; GO:0030004 cellular monovalent inorganic cation homeostasis; GO:0010766 negative regulation of sodium ion transport; GO:1902306 negative regulation of sodium ion…	GO:0043229 intracellular organelle; GO:0044421 extracellular region part; GO:0044446 intracellular organelle part; GO:0031982 vesicle; GO:0005737 cytoplasm; GO:0031981 nuclear lumen; GO:0044424 intracellular part; GO:0005829 cytosol; GO:0005623 cell; GO:0005576 extracellular region; GO:0044422 organelle part; GO:0031974 membrane-enclosed lumen; GO:0043231 intracellular membrane-bounded organelle;…	GO:0008200 ion channel inhibitor activity; GO:0019787 ubiquitin-like protein transferase activity; GO:0019871 sodium channel inhibitor activity; GO:0099106 ion channel regulator activity; GO:0019870 potassium channel inhibitor activity; GO:0005515 protein binding; GO:0017080 sodium channel regulator activity; GO:0098772 molecular function regulator; GO:0016248 channel inhibitor activity; GO:00154…	K13305	NEDD4L; E3 ubiquitin-protein ligase NEDD4-like [EC:2.3.2.26]
[truncated: 3 more columns]
