# Supplementary material for: Plasmodium falciparum selectively degrades α-spectrin of infected erythrocytes after invasion
Source: mBio. 2024 Mar 12;15(4):e03510-23. doi: 10.1128/mbio.03510-23 (PMC11005373; doi:10.1128/mbio.03510-23)
Supplement: Table S5 — 20S proteasome identified in the proteomic analysis. [file mbio.03510-23-s0006.xls]

## Sheet: 20S proteasomes
Table S5. 20S proteasome identified in the proteomic analysis.
Protein information								0h			8h			16h			24h			32h			40h			48h			Log2 geomean of three exp.
Protein accession	Protein description	Plasmo ID	Gene name	Species	MW [kDa]	Anova.fdr	Type	Exp.1	Exp.2	Exp.3	Exp.1	Exp.2	Exp.3	Exp.1	Exp.2	Exp.3	Exp.1	Exp.2	Exp.3	Exp.1	Exp.2	Exp.3	Exp.1	Exp.2	Exp.3	Exp.1	Exp.2	Exp.3	0h	8h	16h	24h	32h	40h	48h	Dynamic cluster	Subcellular localization	Biological Process	Cellular Component	Molecular Function	KEGG ID	KEGG description	KEGG pathway	IPR ID	Domain description
P25786	Proteasome subunit alpha type-1 OS=Homo sapiens		PSMA1	Homo sapiens	29.555	2.69765e-14	diff	0.740336	0.735642	0.729043	0.936477	0.938343	0.947977	0.956149	0.948325	0.939597	0.90613	0.917782	0.923003	1.0738	1.10791	1.06064	1.48112	1.4503	1.48317	1.15947	1.13525	1.15839	-0.444199	-0.0878576	-0.0770415	-0.127193	0.11183	0.557242	0.20286	Cluster5	cytoplasm	GO:0044700 single organism signaling; GO:0065008 regulation of biological quality; GO:0032270 positive regulation of cellular protein metabolic process; GO:0002220 innate immune response activating cell surface receptor signaling pathway; GO:0007166 cell surface receptor signaling pathway; GO:0010608 posttranscriptional regulation of gene expression; GO:0051443 positive regulation of ubiquitin-pr…	GO:0044421 extracellular region part; GO:0031982 vesicle; GO:0005737 cytoplasm; GO:0032991 macromolecular complex; GO:0044424 intracellular part; GO:0005623 cell; GO:0044422 organelle part; GO:0043228 non-membrane-bounded organelle; GO:1905369 endopeptidase complex; GO:0005856 cytoskeleton; GO:0031974 membrane-enclosed lumen; GO:0070062 extracellular exosome; GO:0005815 microtubule organizing cen…	GO:0004175 endopeptidase activity; GO:0097159 organic cyclic compound binding; GO:1901363 heterocyclic compound binding; GO:0003723 RNA binding; GO:0004298 threonine-type endopeptidase activity; GO:0008233 peptidase activity; GO:0070003 threonine-type peptidase activity; GO:0003824 catalytic activity; GO:0005488 binding; GO:0003676 nucleic acid binding; GO:0070011 peptidase activity, acting on L-…	K02725	PSMA1; 20S proteasome subunit alpha 6 [EC:3.4.25.1]	hsa03050 Proteasome - Homo sapiens (human);	IPR000426; IPR029055;	Proteasome alpha-subunit, N-terminal domain; Nucleophile aminohydrolases, N-terminal;
P25788	Proteasome subunit alpha type-3 OS=Homo sapiens		PSMA3	Homo sapiens	28.433	2.69765e-14	diff	0.747059	0.763514	0.745131	1.00385	0.969171	0.962428	1	0.984689	0.993289	0.91954	0.909178	0.916308	1.07807	1.0812	1.0734	1.38368	1.4	1.40385	1.17181	1.16393	1.17702	-0.411471	-0.0316275	-0.0106584	-0.128159	0.10776	0.481107	0.227629		cytoplasm	GO:0044700 single organism signaling; GO:0065008 regulation of biological quality; GO:0032270 positive regulation of cellular protein metabolic process; GO:0002220 innate immune response activating cell surface receptor signaling pathway; GO:0007166 cell surface receptor signaling pathway; GO:0010608 posttranscriptional regulation of gene expression; GO:0051443 positive regulation of ubiquitin-pr…	GO:0044421 extracellular region part; GO:0031982 vesicle; GO:0005737 cytoplasm; GO:0032991 macromolecular complex; GO:0044424 intracellular part; GO:0005623 cell; GO:0044422 organelle part; GO:1905369 endopeptidase complex; GO:0031974 membrane-enclosed lumen; GO:0070062 extracellular exosome; GO:1902494 catalytic complex; GO:0005654 nucleoplasm; GO:0070013 intracellular organelle lumen; GO:000562…	GO:0004175 endopeptidase activity; GO:0004298 threonine-type endopeptidase activity; GO:0008233 peptidase activity; GO:0070003 threonine-type peptidase activity; GO:0003824 catalytic activity; GO:0005488 binding; GO:0070011 peptidase activity, acting on L-amino acid peptides; GO:0016787 hydrolase activity; GO:0005515 protein binding;	K02727	PSMA3; 20S proteasome subunit alpha 7 [EC:3.4.25.1]	hsa03050 Proteasome - Homo sapiens (human);	IPR000426; IPR029055;	Proteasome alpha-subunit, N-terminal domain; Nucleophile aminohydrolases, N-terminal;
O14818	Proteasome subunit alpha type-7 OS=Homo sapiens		PSMA7	Homo sapiens	27.887	5.44857e-12	diff	0.792437	0.804054	0.776461	0.952839	0.94027	0.947013	0.976168	0.964593	0.986577	0.91954	0.909178	0.914395	1.03529	1.06838	1.05957	1.36663	1.36048	1.31851	1.12963	1.09939	1.14286	-0.338428	-0.0790306	-0.0354341	-0.129164	0.0763151	0.431214	0.168397		cytoplasm	GO:0044700 single organism signaling; GO:0065008 regulation of biological quality; GO:0032270 positive regulation of cellular protein metabolic process; GO:0002220 innate immune response activating cell surface receptor signaling pathway; GO:0007166 cell surface receptor signaling pathway; GO:0010608 posttranscriptional regulation of gene expression; GO:0051443 positive regulation of ubiquitin-pr…	GO:0044421 extracellular region part; GO:0031982 vesicle; GO:0005737 cytoplasm; GO:0032991 macromolecular complex; GO:0044424 intracellular part; GO:0005623 cell; GO:0044422 organelle part; GO:1905369 endopeptidase complex; GO:0031974 membrane-enclosed lumen; GO:0070062 extracellular exosome; GO:1902494 catalytic complex; GO:0005654 nucleoplasm; GO:0070013 intracellular organelle lumen; GO:000562…	GO:0004175 endopeptidase activity; GO:0004298 threonine-type endopeptidase activity; GO:0008233 peptidase activity; GO:0042802 identical protein binding; GO:0070003 threonine-type peptidase activity; GO:0003824 catalytic activity; GO:0005488 binding; GO:0070011 peptidase activity, acting on L-amino acid peptides; GO:0016787 hydrolase activity; GO:0005515 protein binding;	K02731	PSMA7; 20S proteasome subunit alpha 4 [EC:3.4.25.1]	hsa03050 Proteasome - Homo sapiens (human);	IPR029055; IPR000426;	Nucleophile aminohydrolases, N-terminal; Proteasome alpha-subunit, N-terminal domain;
P60900	Proteasome subunit alpha type-6 OS=Homo sapiens		PSMA6	Homo sapiens	27.399	5.15653e-11	diff	0.72605	0.784628	0.764606	0.923003	0.942197	0.945087	0.986654	0.981818	0.961649	0.872605	0.880497	0.884744	1.08021	1.08761	1.06383	1.50792	1.43114	1.52163	1.1677	1.15266	1.16149	-0.399663	-0.0943248	-0.0340912	-0.185625	0.107247	0.571781	0.214871	Cluster5	cytoplasm	GO:0044700 single organism signaling; GO:0065008 regulation of biological quality; GO:0032270 positive regulation of cellular protein metabolic process; GO:0002220 innate immune response activating cell surface receptor signaling pathway; GO:0007166 cell surface receptor signaling pathway; GO:0010608 posttranscriptional regulation of gene expression; GO:0051443 positive regulation of ubiquitin-pr…	GO:0044421 extracellular region part; GO:0030016 myofibril; GO:0031982 vesicle; GO:0000932 P-body; GO:0005737 cytoplasm; GO:0032991 macromolecular complex; GO:0099512 supramolecular fiber; GO:0044424 intracellular part; GO:0099080 supramolecular complex; GO:0005623 cell; GO:0044422 organelle part; GO:0036464 cytoplasmic ribonucleoprotein granule; GO:1905369 endopeptidase complex; GO:0043228 non-m…	GO:0003723 RNA binding; GO:0008233 peptidase activity; GO:1901265 nucleoside phosphate binding; GO:0043167 ion binding; GO:0016787 hydrolase activity; GO:0005515 protein binding; GO:1901363 heterocyclic compound binding; GO:0097159 organic cyclic compound binding; GO:0004175 endopeptidase activity; GO:0004298 threonine-type endopeptidase activity; GO:0070003 threonine-type peptidase activity; GO:…	K02730	PSMA6; 20S proteasome subunit alpha 1 [EC:3.4.25.1]	hsa03050 Proteasome - Homo sapiens (human);	IPR000426; IPR029055;	Proteasome alpha-subunit, N-terminal domain; Nucleophile aminohydrolases, N-terminal;
P28066	Proteasome subunit alpha type-5 OS=Homo sapiens		PSMA5	Homo sapiens	26.411	1.63413e-10	diff	0.713445	0.750845	0.754445	0.966314	0.950867	0.944123	1.00572	1.00191	0.977948	0.939655	0.939771	0.909613	1.09305	1.13675	1.13298	1.44093	1.38443	1.375	1.05658	1.09016	1.15424	-0.435683	-0.0683579	-0.00706106	-0.105364	0.164465	0.48524	0.136967		cytoplasm	GO:0044700 single organism signaling; GO:0010608 posttranscriptional regulation of gene expression; GO:0051443 positive regulation of ubiquitin-protein transferase activity; GO:0031347 regulation of defense response; GO:0010564 regulation of cell cycle process; GO:0044237 cellular metabolic process; GO:1903364 positive regulation of cellular protein catabolic process; GO:0008152 metabolic process…	GO:0034774 secretory granule lumen; GO:0044421 extracellular region part; GO:0031410 cytoplasmic vesicle; GO:0031982 vesicle; GO:0005737 cytoplasm; GO:0044433 cytoplasmic vesicle part; GO:0032991 macromolecular complex; GO:0044424 intracellular part; GO:0005623 cell; GO:1904813 ficolin-1-rich granule lumen; GO:0044422 organelle part; GO:1905369 endopeptidase complex; GO:0070062 extracellular exos…	GO:0004175 endopeptidase activity; GO:0004298 threonine-type endopeptidase activity; GO:0008233 peptidase activity; GO:0070003 threonine-type peptidase activity; GO:0003824 catalytic activity; GO:0005488 binding; GO:0070011 peptidase activity, acting on L-amino acid peptides; GO:0016787 hydrolase activity; GO:0005515 protein binding;	K02729	PSMA5; 20S proteasome subunit alpha 5 [EC:3.4.25.1]	hsa03050 Proteasome - Homo sapiens (human);	IPR029055; IPR000426;	Nucleophile aminohydrolases, N-terminal; Proteasome alpha-subunit, N-terminal domain;
P25789	Proteasome subunit alpha type-4 OS=Homo sapiens		PSMA4	Homo sapiens	29.483	5.73674e-10	diff	0.794118	0.776182	0.76884	0.974976	0.971098	1.00963	1.01716	1.00383	0.981783	0.894636	0.879541	0.901961	1.09198	1.06624	1.10106	1.4665	1.39521	1.38702	1.08951	1.14037	1.18219	-0.359117	-0.02168	0.00117793	-0.164889	0.119458	0.501617	0.184881		mitochondria	GO:0044700 single organism signaling; GO:0065008 regulation of biological quality; GO:0032270 positive regulation of cellular protein metabolic process; GO:0002220 innate immune response activating cell surface receptor signaling pathway; GO:0007166 cell surface receptor signaling pathway; GO:0010608 posttranscriptional regulation of gene expression; GO:0051443 positive regulation of ubiquitin-pr…	GO:0044421 extracellular region part; GO:0031982 vesicle; GO:0000932 P-body; GO:0005737 cytoplasm; GO:0032991 macromolecular complex; GO:0044424 intracellular part; GO:0005623 cell; GO:0044422 organelle part; GO:0036464 cytoplasmic ribonucleoprotein granule; GO:1905369 endopeptidase complex; GO:0043228 non-membrane-bounded organelle; GO:0031974 membrane-enclosed lumen; GO:0070062 extracellular ex…	GO:0004175 endopeptidase activity; GO:0004298 threonine-type endopeptidase activity; GO:0008233 peptidase activity; GO:0070003 threonine-type peptidase activity; GO:0003824 catalytic activity; GO:0005488 binding; GO:0070011 peptidase activity, acting on L-amino acid peptides; GO:0016787 hydrolase activity; GO:0005515 protein binding;	K02728	PSMA4; 20S proteasome subunit alpha 3 [EC:3.4.25.1]	hsa03050 Proteasome - Homo sapiens (human);	IPR029055; IPR000426;	Nucleophile aminohydrolases, N-terminal; Proteasome alpha-subunit, N-terminal domain;
P25787	Proteasome subunit alpha type-2 OS=Homo sapiens		PSMA2	Homo sapiens	25.898	3.30204e-08	diff	0.79916	0.706926	0.778154	1.00385	0.962428	0.935453	1.02479	0.920574	1.0163	0.922414	0.90153	0.910569	1.04706	1.08333	1.08617	1.45432	1.45988	1.42668	1.15021	1.20902	1.17909	-0.395229	-0.0486565	-0.020249	-0.133742	0.100357	0.532954	0.237799		cytoplasm	GO:0044700 single organism signaling; GO:0010608 posttranscriptional regulation of gene expression; GO:0051443 positive regulation of ubiquitin-protein transferase activity; GO:0031347 regulation of defense response; GO:0010564 regulation of cell cycle process; GO:0044237 cellular metabolic process; GO:0009607 response to biotic stimulus; GO:1903364 positive regulation of cellular protein catabol…	GO:0034774 secretory granule lumen; GO:0044421 extracellular region part; GO:0031410 cytoplasmic vesicle; GO:0000932 P-body; GO:0031982 vesicle; GO:0005737 cytoplasm; GO:0044433 cytoplasmic vesicle part; GO:0032991 macromolecular complex; GO:0044424 intracellular part; GO:0005623 cell; GO:1904813 ficolin-1-rich granule lumen; GO:0036464 cytoplasmic ribonucleoprotein granule; GO:0044422 organelle …	GO:0004175 endopeptidase activity; GO:0004298 threonine-type endopeptidase activity; GO:0008233 peptidase activity; GO:0070003 threonine-type peptidase activity; GO:0003824 catalytic activity; GO:0005488 binding; GO:0070011 peptidase activity, acting on L-amino acid peptides; GO:0016787 hydrolase activity; GO:0005515 protein binding;	K02726	PSMA2; 20S proteasome subunit alpha 2 [EC:3.4.25.1]	hsa03050 Proteasome - Homo sapiens (human);	IPR029055; IPR000426;	Nucleophile aminohydrolases, N-terminal; Proteasome alpha-subunit, N-terminal domain;
P28074	Proteasome subunit beta type-5 OS=Homo sapiens		PSMB5	Homo sapiens	28.48	3.3846e-12	diff	0.72605	0.746622	0.740898	0.92204	0.909441	0.924855	0.99428	0.977033	0.999041	0.912835	0.898662	0.905787	1.08877	1.03526	1.07766	1.48843	1.51737	1.44351	1.17284	1.22951	1.19772	-0.438688	-0.122249	-0.0143932	-0.142827	0.0935296	0.568313	0.262794	Cluster5	nucleus	GO:0044700 single organism signaling; GO:0065008 regulation of biological quality; GO:0032270 positive regulation of cellular protein metabolic process; GO:0002220 innate immune response activating cell surface receptor signaling pathway; GO:0007166 cell surface receptor signaling pathway; GO:0010608 posttranscriptional regulation of gene expression; GO:0051443 positive regulation of ubiquitin-pr…	GO:0044421 extracellular region part; GO:0031982 vesicle; GO:0005737 cytoplasm; GO:0032991 macromolecular complex; GO:0044424 intracellular part; GO:0005623 cell; GO:0044422 organelle part; GO:0043228 non-membrane-bounded organelle; GO:1905369 endopeptidase complex; GO:0005856 cytoskeleton; GO:0031974 membrane-enclosed lumen; GO:0070062 extracellular exosome; GO:0005815 microtubule organizing cen…	GO:0004175 endopeptidase activity; GO:0004298 threonine-type endopeptidase activity; GO:0008233 peptidase activity; GO:0070003 threonine-type peptidase activity; GO:0003824 catalytic activity; GO:0005488 binding; GO:0070011 peptidase activity, acting on L-amino acid peptides; GO:0016787 hydrolase activity; GO:0005515 protein binding;	K02737	PSMB5; 20S proteasome subunit beta 5 [EC:3.4.25.1]	hsa03050 Proteasome - Homo sapiens (human);	IPR029055;	Nucleophile aminohydrolases, N-terminal;
P20618	Proteasome subunit beta type-1 OS=Homo sapiens		PSMB1	Homo sapiens	26.489	3.46382e-12	diff	0.742017	0.714527	0.740051	0.94129	0.927746	0.930636	1.00286	0.948325	0.948226	0.91092	0.874761	0.894309	1.06417	1.09722	1.09043	1.47503	1.4982	1.52885	1.15947	1.17008	1.16563	-0.449907	-0.0997331	-0.0497076	-0.162933	0.116159	0.585474	0.220394	Cluster5	cytoplasm	GO:0044700 single organism signaling; GO:0010608 posttranscriptional regulation of gene expression; GO:0051443 positive regulation of ubiquitin-protein transferase activity; GO:0031347 regulation of defense response; GO:0010564 regulation of cell cycle process; GO:0044237 cellular metabolic process; GO:1903364 positive regulation of cellular protein catabolic process; GO:0008152 metabolic process…	GO:0034774 secretory granule lumen; GO:0044421 extracellular region part; GO:0031410 cytoplasmic vesicle; GO:0031982 vesicle; GO:0005737 cytoplasm; GO:0044433 cytoplasmic vesicle part; GO:0032991 macromolecular complex; GO:0044424 intracellular part; GO:0005623 cell; GO:1904813 ficolin-1-rich granule lumen; GO:0044422 organelle part; GO:1905369 endopeptidase complex; GO:0070062 extracellular exos…	GO:0004175 endopeptidase activity; GO:0004298 threonine-type endopeptidase activity; GO:0008233 peptidase activity; GO:0070003 threonine-type peptidase activity; GO:0003824 catalytic activity; GO:0005488 binding; GO:0070011 peptidase activity, acting on L-amino acid peptides; GO:0016787 hydrolase activity; GO:0005515 protein binding;	K02732	PSMB1; 20S proteasome subunit beta 6 [EC:3.4.25.1]	hsa03050 Proteasome - Homo sapiens (human);	IPR029055;	Nucleophile aminohydrolases, N-terminal;
P49720	Proteasome subunit beta type-3 OS=Homo sapiens		PSMB3	Homo sapiens	22.949	4.00378e-12	diff	0.727731	0.723818	0.747671	0.993263	0.982659	0.980732	1.01525	1.00957	1.03739	0.864943	0.902486	0.902917	1.09519	1.09188	1.10745	1.4458	1.4024	1.38462	1.13374	1.10451	1.06832	-0.448116	-0.0210196	0.0295134	-0.168227	0.135077	0.496415	0.139949		cytoplasm	GO:0044700 single organism signaling; GO:0065008 regulation of biological quality; GO:0032270 positive regulation of cellular protein metabolic process; GO:0002220 innate immune response activating cell surface receptor signaling pathway; GO:0007166 cell surface receptor signaling pathway; GO:0010608 posttranscriptional regulation of gene expression; GO:0051443 positive regulation of ubiquitin-pr…	GO:0044421 extracellular region part; GO:0031982 vesicle; GO:0005737 cytoplasm; GO:0032991 macromolecular complex; GO:0044424 intracellular part; GO:0005623 cell; GO:0019774 proteasome core complex, beta-subunit complex; GO:0044422 organelle part; GO:1905369 endopeptidase complex; GO:0031974 membrane-enclosed lumen; GO:0070062 extracellular exosome; GO:0005654 nucleoplasm; GO:1902494 catalytic co…	GO:0004175 endopeptidase activity; GO:0004298 threonine-type endopeptidase activity; GO:0008233 peptidase activity; GO:0070003 threonine-type peptidase activity; GO:0003824 catalytic activity; GO:0005488 binding; GO:0070011 peptidase activity, acting on L-amino acid peptides; GO:0016787 hydrolase activity; GO:0005515 protein binding;	K02735	PSMB3; 20S proteasome subunit beta 3 [EC:3.4.25.1]	hsa03050 Proteasome - Homo sapiens (human);	IPR029055;	Nucleophile aminohydrolases, N-terminal;
P28070	Proteasome subunit beta type-4 OS=Homo sapiens		PSMB4	Homo sapiens	29.204	2.97222e-10	diff	0.729412	0.773649	0.747671	0.980751	0.996146	0.985549	1.0448	0.978947	1.02876	0.881226	0.893881	0.892396	1.11123	1.12286	1.0883	1.42022	1.36287	1.4399	1.20885	1.18238	1.12008	-0.414989	-0.0182041	0.0244824	-0.169502	0.147138	0.492913	0.226309		cyto_nucl	GO:0044700 single organism signaling; GO:0065008 regulation of biological quality; GO:0032270 positive regulation of cellular protein metabolic process; GO:0002220 innate immune response activating cell surface receptor signaling pathway; GO:0007166 cell surface receptor signaling pathway; GO:0010608 posttranscriptional regulation of gene expression; GO:0051443 positive regulation of ubiquitin-pr…	GO:0044421 extracellular region part; GO:0031982 vesicle; GO:0005737 cytoplasm; GO:0032991 macromolecular complex; GO:0044424 intracellular part; GO:0005623 cell; GO:0044422 organelle part; GO:1905369 endopeptidase complex; GO:0031974 membrane-enclosed lumen; GO:0070062 extracellular exosome; GO:1902494 catalytic complex; GO:0005654 nucleoplasm; GO:0070013 intracellular organelle lumen; GO:000562…	GO:0004175 endopeptidase activity; GO:0097367 carbohydrate derivative binding; GO:0004298 threonine-type endopeptidase activity; GO:0008233 peptidase activity; GO:0070003 threonine-type peptidase activity; GO:0003824 catalytic activity; GO:0005488 binding; GO:0008289 lipid binding; GO:0001530 lipopolysaccharide binding; GO:0070011 peptidase activity, acting on L-amino acid peptides; GO:0016787 hy…	K02736	PSMB4; 20S proteasome subunit beta 7 [EC:3.4.25.1]	hsa03050 Proteasome - Homo sapiens (human);	IPR029055;	Nucleophile aminohydrolases, N-terminal;
Q99436	Proteasome subunit beta type-7 OS=Homo sapiens		PSMB7	Homo sapiens	29.965	1.39167e-09	diff	0.768067	0.769426	0.778154	0.955727	0.916185	0.965318	0.952336	1.01435	0.983701	0.891762	0.926386	0.882831	1.01497	1.06303	1.1117	1.42387	1.37365	1.40385	1.16975	1.18852	1.21532	-0.373571	-0.0808477	-0.0245351	-0.151791	0.0874667	0.485741	0.252238		cytoplasm	GO:0044700 single organism signaling; GO:1903955 positive regulation of protein targeting to mitochondrion; GO:0010608 posttranscriptional regulation of gene expression; GO:0051443 positive regulation of ubiquitin-protein transferase activity; GO:0031347 regulation of defense response; GO:0010564 regulation of cell cycle process; GO:0010821 regulation of mitochondrion organization; GO:0044237 cel…	GO:0034774 secretory granule lumen; GO:0044421 extracellular region part; GO:0031410 cytoplasmic vesicle; GO:0031982 vesicle; GO:0005737 cytoplasm; GO:0044433 cytoplasmic vesicle part; GO:0032991 macromolecular complex; GO:0044424 intracellular part; GO:0005623 cell; GO:1904813 ficolin-1-rich granule lumen; GO:0044422 organelle part; GO:1905369 endopeptidase complex; GO:0070062 extracellular exos…	GO:0004175 endopeptidase activity; GO:0004298 threonine-type endopeptidase activity; GO:0008233 peptidase activity; GO:0070003 threonine-type peptidase activity; GO:0003824 catalytic activity; GO:0005488 binding; GO:0070011 peptidase activity, acting on L-amino acid peptides; GO:0016787 hydrolase activity; GO:0005515 protein binding;	K02739	PSMB7; 20S proteasome subunit beta 2 [EC:3.4.25.1]	hsa03050 Proteasome - Homo sapiens (human);	IPR024689; IPR029055;	Proteasome beta subunit, C-terminal; Nucleophile aminohydrolases, N-terminal;
P49721	Proteasome subunit beta type-2 OS=Homo sapiens		PSMB2	Homo sapiens	22.836	1.84769e-09	diff	0.77395	0.831926	0.795936	0.954764	0.969171	0.987476	0.977121	1.02488	0.973154	0.922414	0.91109	0.899091	1.06952	1.06197	1.07128	1.4324	1.36287	1.375	1.14095	1.12705	1.18737	-0.321479	-0.0433808	-0.0123982	-0.13477	0.0943434	0.474839	0.203517		cytoplasm	GO:0044700 single organism signaling; GO:0065008 regulation of biological quality; GO:0032270 positive regulation of cellular protein metabolic process; GO:0002220 innate immune response activating cell surface receptor signaling pathway; GO:0007166 cell surface receptor signaling pathway; GO:0010608 posttranscriptional regulation of gene expression; GO:0051443 positive regulation of ubiquitin-pr…	GO:0016020 membrane; GO:0044421 extracellular region part; GO:0031982 vesicle; GO:0005737 cytoplasm; GO:0032991 macromolecular complex; GO:0044424 intracellular part; GO:0005623 cell; GO:0044422 organelle part; GO:1905369 endopeptidase complex; GO:0031974 membrane-enclosed lumen; GO:0070062 extracellular exosome; GO:1902494 catalytic complex; GO:0005654 nucleoplasm; GO:0070013 intracellular organ…	GO:0004175 endopeptidase activity; GO:0004298 threonine-type endopeptidase activity; GO:0008233 peptidase activity; GO:0070003 threonine-type peptidase activity; GO:0003824 catalytic activity; GO:0005488 binding; GO:0070011 peptidase activity, acting on L-amino acid peptides; GO:0016787 hydrolase activity; GO:0005515 protein binding;	K02734	PSMB2; 20S proteasome subunit beta 4 [EC:3.4.25.1]	hsa03050 Proteasome - Homo sapiens (human);	IPR029055;	Nucleophile aminohydrolases, N-terminal;
P28072	Proteasome subunit beta type-6 OS=Homo sapiens		PSMB6	Homo sapiens	25.357	2.5846e-08	diff	0.788235	0.743243	0.776461	0.93744	1.00289	0.935453	0.937083	0.904306	0.854267	0.853448	0.922562	0.922047	1.0877	1.04915	1.08085	1.50183	1.45629	1.4988	1.21708	1.13525	1.21222	-0.378804	-0.0617672	-0.15537	-0.153998	0.100888	0.57094	0.248024	Cluster5	cyto_nucl	GO:0044700 single organism signaling; GO:0065008 regulation of biological quality; GO:0032270 positive regulation of cellular protein metabolic process; GO:0002220 innate immune response activating cell surface receptor signaling pathway; GO:0007166 cell surface receptor signaling pathway; GO:0010608 posttranscriptional regulation of gene expression; GO:0051443 positive regulation of ubiquitin-pr…	GO:0044421 extracellular region part; GO:0031982 vesicle; GO:0005737 cytoplasm; GO:0032991 macromolecular complex; GO:0044424 intracellular part; GO:0005623 cell; GO:0044422 organelle part; GO:1905369 endopeptidase complex; GO:0031974 membrane-enclosed lumen; GO:0070062 extracellular exosome; GO:1902494 catalytic complex; GO:0005654 nucleoplasm; GO:0070013 intracellular organelle lumen; GO:000562…	GO:0004175 endopeptidase activity; GO:0050839 cell adhesion molecule binding; GO:0004298 threonine-type endopeptidase activity; GO:0008233 peptidase activity; GO:0070003 threonine-type peptidase activity; GO:0003824 catalytic activity; GO:0005488 binding; GO:0045296 cadherin binding; GO:0070011 peptidase activity, acting on L-amino acid peptides; GO:0016787 hydrolase activity; GO:0005515 protein …	K02738	PSMB6; 20S proteasome subunit beta 1 [EC:3.4.25.1]	hsa03050 Proteasome - Homo sapiens (human);	IPR029055;	Nucleophile aminohydrolases, N-terminal;
P28062	Proteasome subunit beta type-8 OS=Homo sapiens		PSMB8	Homo sapiens	30.354	1.00828e-06	diff	0.786555	0.708615	0.794242	0.858518	0.962428	0.934489	0.857007	0.8689	0.845638	0.930077	0.924474	0.952654	1.05775	1.20726	1.0117	1.59683	1.45509	1.51202	1.25309	1.27869	1.26812	-0.391886	-0.12436	-0.222416	-0.0959497	0.123177	0.604266	0.340946	Cluster5	nucleus	GO:0044700 single organism signaling; GO:0010608 posttranscriptional regulation of gene expression; GO:0051443 positive regulation of ubiquitin-protein transferase activity; GO:0031347 regulation of defense response; GO:0010564 regulation of cell cycle process; GO:0044237 cellular metabolic process; GO:1903364 positive regulation of cellular protein catabolic process; GO:0008152 metabolic process…	GO:0044421 extracellular region part; GO:1990111 spermatoproteasome complex; GO:0031982 vesicle; GO:0005737 cytoplasm; GO:0032991 macromolecular complex; GO:0044424 intracellular part; GO:0005623 cell; GO:0044422 organelle part; GO:1905369 endopeptidase complex; GO:0031974 membrane-enclosed lumen; GO:0070062 extracellular exosome; GO:0005654 nucleoplasm; GO:1902494 catalytic complex; GO:0070013 i…	GO:0004175 endopeptidase activity; GO:0004298 threonine-type endopeptidase activity; GO:0008233 peptidase activity; GO:0070003 threonine-type peptidase activity; GO:0003824 catalytic activity; GO:0005488 binding; GO:0070011 peptidase activity, acting on L-amino acid peptides; GO:0016787 hydrolase activity; GO:0005515 protein binding;	K02740	PSMB8; 20S proteasome subunit beta 8 [EC:3.4.25.1]	hsa03050 Proteasome - Homo sapiens (human);	IPR029055;	Nucleophile aminohydrolases, N-terminal;
P40306	Proteasome subunit beta type-10 OS=Homo sapiens		PSMB10	Homo sapiens	28.936	1.06253e-05	diff	0.731092	0.850507	0.874682	0.973051	0.929672	0.89499	0.840801	0.860287	0.876318	0.831418	0.877629	0.896222	1.13048	1.06624	1.1234	1.48965	1.50419	1.4351	1.20165	1.11578	1.17184	-0.292883	-0.101558	-0.219249	-0.204248	0.145782	0.561702	0.217281	Cluster5	cytoplasm	GO:0044700 single organism signaling; GO:0065008 regulation of biological quality; GO:0032270 positive regulation of cellular protein metabolic process; GO:0002220 innate immune response activating cell surface receptor signaling pathway; GO:0007166 cell surface receptor signaling pathway; GO:0010608 posttranscriptional regulation of gene expression; GO:0051443 positive regulation of ubiquitin-pr…	GO:0043229 intracellular organelle; GO:0000502 proteasome complex; GO:1990111 spermatoproteasome complex; GO:0044446 intracellular organelle part; GO:0005737 cytoplasm; GO:0031981 nuclear lumen; GO:0032991 macromolecular complex; GO:0044424 intracellular part; GO:0005829 cytosol; GO:0005623 cell; GO:0044422 organelle part; GO:1905369 endopeptidase complex; GO:0031974 membrane-enclosed lumen; GO:0…	GO:0004175 endopeptidase activity; GO:0004298 threonine-type endopeptidase activity; GO:0008233 peptidase activity; GO:0070003 threonine-type peptidase activity; GO:0003824 catalytic activity; GO:0005488 binding; GO:0070011 peptidase activity, acting on L-amino acid peptides; GO:0016787 hydrolase activity; GO:0005515 protein binding;	K02733	PSMB10; 20S proteasome subunit beta 10 [EC:3.4.25.1]	hsa03050 Proteasome - Homo sapiens (human);	IPR024689; IPR029055;	Proteasome beta subunit, C-terminal; Nucleophile aminohydrolases, N-terminal;
Q8I6T3	Proteasome subunit beta type OS=Plasmodium falciparum (isolate 3D7)	PF3D7_1328100		Plasmodium falciparum (isolate 3D7)	29.961	3.16251e-07	diff	0.708333	0.534202	0.559603	0.591781	0.55163	0.630435	0.550228	0.498301	0.591385	0.526058	0.516168	0.598531	0.90603	0.863035	0.918686	1.56043	1.56554	1.49171	1.00196	1.07571	0.997065	-0.746523	-0.760224	-0.874879	-0.873765	-0.159078	0.621859	0.034626	Cluster5	cytoplasm	GO:0043632 modification-dependent macromolecule catabolic process; GO:0051603 proteolysis involved in cellular protein catabolic process; GO:0044265 cellular macromolecule catabolic process; GO:0044257 cellular protein catabolic process; GO:0019941 modification-dependent protein catabolic process; GO:0044267 cellular protein metabolic process; GO:0006511 ubiquitin-dependent protein catabolic proc…	GO:0043226 organelle; GO:0043231 intracellular membrane-bounded organelle; GO:0043229 intracellular organelle; GO:1902494 catalytic complex; GO:0005634 nucleus; GO:0000502 proteasome complex; GO:0044464 cell part; GO:0005622 intracellular; GO:0005737 cytoplasm; GO:0005839 proteasome core complex; GO:0032991 macromolecular complex; GO:0044424 intracellular part; GO:1905368 peptidase complex; GO:00…	GO:0004175 endopeptidase activity; GO:0004298 threonine-type endopeptidase activity; GO:0008233 peptidase activity; GO:0070003 threonine-type peptidase activity; GO:0003824 catalytic activity; GO:0070011 peptidase activity, acting on L-amino acid peptides; GO:0016787 hydrolase activity;	pfa:PF3D7_1328100	proteasome subunit beta type-7, putative	pfa03050 Proteasome - Plasmodium falciparum 3D7;	IPR029055;	Nucleophile aminohydrolases, N-terminal;
O77396	Proteasome subunit alpha type-3, putative OS=Plasmodium falciparum (isolate 3D7)	PF3D7_0317000		Plasmodium falciparum (isolate 3D7)	29.289	9.63076e-08	diff	0.455128	0.618893	0.466887	0.580822	0.601902	0.705163	0.835616	0.681767	0.731083	0.550582	0.593045	0.660955	0.923258	0.879377	0.943706	1.45861	1.46525	1.42501	1.03529	1.01868	1.03131	-0.975583	-0.673401	-0.42121	-0.737378	-0.128077	0.53557	0.0404082	Cluster6	cytoplasm	GO:0043632 modification-dependent macromolecule catabolic process; GO:0051603 proteolysis involved in cellular protein catabolic process; GO:0044265 cellular macromolecule catabolic process; GO:0044257 cellular protein catabolic process; GO:0019941 modification-dependent protein catabolic process; GO:0044267 cellular protein metabolic process; GO:0006511 ubiquitin-dependent protein catabolic proc…	GO:0043229 intracellular organelle; GO:0019773 proteasome core complex, alpha-subunit complex; GO:0000502 proteasome complex; GO:0032991 macromolecular complex; GO:0044424 intracellular part; GO:0005623 cell; GO:1905369 endopeptidase complex; GO:0043231 intracellular membrane-bounded organelle; GO:0043226 organelle; GO:0005634 nucleus; GO:1902494 catalytic complex; GO:0005622 intracellular; GO:00…	GO:0004175 endopeptidase activity; GO:0004298 threonine-type endopeptidase activity; GO:0008233 peptidase activity; GO:0070003 threonine-type peptidase activity; GO:0003824 catalytic activity; GO:0070011 peptidase activity, acting on L-amino acid peptides; GO:0016787 hydrolase activity;	pfa:PF3D7_0317000	proteasome subunit alpha type-3, putative	pfa03050 Proteasome - Plasmodium falciparum 3D7;	IPR029055; IPR000426;	Nucleophile aminohydrolases, N-terminal; Proteasome alpha-subunit, N-terminal domain;
Q8IDG2	Proteasome subunit alpha type OS=Plasmodium falciparum (isolate 3D7)	PF3D7_1353900		Plasmodium falciparum (isolate 3D7)	27.228	3.59982e-06	diff	0.730769	0.713355	0.529801	0.624658	0.639946	0.634511	0.812785	0.650057	0.649593	0.648682	0.612569	0.626683	0.937353	0.910506	0.895231	1.41763	1.45027	1.41314	0.985294	1.00295	0.991194	-0.618766	-0.659708	-0.51427	-0.668555	-0.129421	0.512902	-0.00996173	Cluster5	cytoplasm	GO:0043632 modification-dependent macromolecule catabolic process; GO:0051603 proteolysis involved in cellular protein catabolic process; GO:0044265 cellular macromolecule catabolic process; GO:0044257 cellular protein catabolic process; GO:0019941 modification-dependent protein catabolic process; GO:0044267 cellular protein metabolic process; GO:0006511 ubiquitin-dependent protein catabolic proc…	GO:0043229 intracellular organelle; GO:0019773 proteasome core complex, alpha-subunit complex; GO:0000502 proteasome complex; GO:0005737 cytoplasm; GO:0032991 macromolecular complex; GO:0044424 intracellular part; GO:0005623 cell; GO:1905369 endopeptidase complex; GO:0043231 intracellular membrane-bounded organelle; GO:0043226 organelle; GO:0005634 nucleus; GO:1902494 catalytic complex; GO:000562…	GO:0004175 endopeptidase activity; GO:0004298 threonine-type endopeptidase activity; GO:0008233 peptidase activity; GO:0070003 threonine-type peptidase activity; GO:0003824 catalytic activity; GO:0070011 peptidase activity, acting on L-amino acid peptides; GO:0016787 hydrolase activity;	pfa:PF3D7_1353900	proteasome subunit alpha type-7, putative	pfa03050 Proteasome - Plasmodium falciparum 3D7;	IPR029055; IPR000426;	Nucleophile aminohydrolases, N-terminal; Proteasome alpha-subunit, N-terminal domain;
C0H4E8	Proteasome subunit beta type OS=Plasmodium falciparum (isolate 3D7)	PF3D7_0518300		Plasmodium falciparum (isolate 3D7)	27.268	0.00147261	diff	0.762821	0.90228	0.956954	0.682192	0.699728	0.684783	0.726027	0.795017	0.78929	0.685469	0.682123	0.694002	0.903681	0.933852	0.884285	1.35099	1.29588	1.44342	1.09902	1.12684	1.10665	-0.200805	-0.537722	-0.378073	-0.54124	-0.140756	0.445815	0.151569	Cluster6	cytoplasm	GO:0043632 modification-dependent macromolecule catabolic process; GO:0051603 proteolysis involved in cellular protein catabolic process; GO:0044265 cellular macromolecule catabolic process; GO:0044257 cellular protein catabolic process; GO:0019941 modification-dependent protein catabolic process; GO:0044267 cellular protein metabolic process; GO:0006511 ubiquitin-dependent protein catabolic proc…	GO:0043226 organelle; GO:0043231 intracellular membrane-bounded organelle; GO:0043229 intracellular organelle; GO:1902494 catalytic complex; GO:0005634 nucleus; GO:0000502 proteasome complex; GO:0044464 cell part; GO:0005622 intracellular; GO:0005737 cytoplasm; GO:0005839 proteasome core complex; GO:0032991 macromolecular complex; GO:0044424 intracellular part; GO:1905368 peptidase complex; GO:00…	GO:0004175 endopeptidase activity; GO:0004298 threonine-type endopeptidase activity; GO:0008233 peptidase activity; GO:0070003 threonine-type peptidase activity; GO:0003824 catalytic activity; GO:0070011 peptidase activity, acting on L-amino acid peptides; GO:0016787 hydrolase activity;	pfa:PF3D7_0518300	proteasome subunit beta type-1, putative	pfa03050 Proteasome - Plasmodium falciparum 3D7;	IPR029055;	Nucleophile aminohydrolases, N-terminal;
Q8I261	Proteasome subunit beta type OS=Plasmodium falciparum (isolate 3D7)	PF3D7_0108000		Plasmodium falciparum (isolate 3D7)	24.51	0.215296		1.16987	0.498371	1.02649	0.735616	0.629076	0.802989	0.858447	0.729332	0.926659	0.781116	0.568639	0.706242	1.06578	1.08716	1.01173	1.12003	1.40033	1.24043	1.25392	1.14848	1.21722	-0.246879	-0.476072	-0.261814	-0.557523	0.0764312	0.320052	0.26992		mitochondria	GO:0043632 modification-dependent macromolecule catabolic process; GO:0051603 proteolysis involved in cellular protein catabolic process; GO:0044265 cellular macromolecule catabolic process; GO:0044257 cellular protein catabolic process; GO:0019941 modification-dependent protein catabolic process; GO:0044267 cellular protein metabolic process; GO:0006511 ubiquitin-dependent protein catabolic proc…	GO:0043226 organelle; GO:0043231 intracellular membrane-bounded organelle; GO:0043229 intracellular organelle; GO:1902494 catalytic complex; GO:0005634 nucleus; GO:0000502 proteasome complex; GO:0044464 cell part; GO:0005622 intracellular; GO:0005737 cytoplasm; GO:0005839 proteasome core complex; GO:0032991 macromolecular complex; GO:0044424 intracellular part; GO:1905368 peptidase complex; GO:00…	GO:0004175 endopeptidase activity; GO:0004298 threonine-type endopeptidase activity; GO:0008233 peptidase activity; GO:0070003 threonine-type peptidase activity; GO:0003824 catalytic activity; GO:0070011 peptidase activity, acting on L-amino acid peptides; GO:0016787 hydrolase activity;				IPR029055;	Nucleophile aminohydrolases, N-terminal;
Q8IBI3	Proteasome subunit alpha type OS=Plasmodium falciparum (isolate 3D7)	PF3D7_0727400		Plasmodium falciparum (isolate 3D7)	28.388	1.21078e-05	diff	0.548077	0.338762	0.645695	0.627397	0.60462	0.634511	0.792237	0.586636	0.903376	0.640098	0.555217	0.619339	0.964761	1.0249	0.914777	1.41929	1.52975	1.36853	1.17451	1.08358	1.12524	-1.02009	-0.684911	-0.417353	-0.727904	-0.048259	0.523698	0.172701	Cluster6	cytoplasm,nucleus	GO:0043632 modification-dependent macromolecule catabolic process; GO:0051603 proteolysis involved in cellular protein catabolic process; GO:0044265 cellular macromolecule catabolic process; GO:0044257 cellular protein catabolic process; GO:0019941 modification-dependent protein catabolic process; GO:0044267 cellular protein metabolic process; GO:0006511 ubiquitin-dependent protein catabolic proc…	GO:0043229 intracellular organelle; GO:0019773 proteasome core complex, alpha-subunit complex; GO:0000502 proteasome complex; GO:0005737 cytoplasm; GO:0032991 macromolecular complex; GO:0044424 intracellular part; GO:0005623 cell; GO:1905369 endopeptidase complex; GO:0043231 intracellular membrane-bounded organelle; GO:0043226 organelle; GO:0005634 nucleus; GO:1902494 catalytic complex; GO:000562…	GO:0004175 endopeptidase activity; GO:0004298 threonine-type endopeptidase activity; GO:0008233 peptidase activity; GO:0070003 threonine-type peptidase activity; GO:0003824 catalytic activity; GO:0070011 peptidase activity, acting on L-amino acid peptides; GO:0016787 hydrolase activity;	pfa:PF3D7_0727400	proteasome subunit alpha type-5, putative	pfa03050 Proteasome - Plasmodium falciparum 3D7;	IPR029055; IPR000426;	Nucleophile aminohydrolases, N-terminal; Proteasome alpha-subunit, N-terminal domain;
Q8IKC9	Proteasome subunit beta type OS=Plasmodium falciparum (isolate 3D7)	PF3D7_1470900		Plasmodium falciparum (isolate 3D7)	22.862	0.372211		1.13782	0.674267	1.03642	0.763014	0.688859	0.758152	0.947489	0.733862	0.940629	0.675659	0.689445	0.70869	0.938136	0.979767	0.971071	1.24296	1.34707	1.25639	1.11078	1.21829	1.08219	-0.11024	-0.44246	-0.204181	-0.532966	-0.0546573	0.357631	0.183464		cytoplasm	GO:0043632 modification-dependent macromolecule catabolic process; GO:0051603 proteolysis involved in cellular protein catabolic process; GO:0044265 cellular macromolecule catabolic process; GO:0044257 cellular protein catabolic process; GO:0019941 modification-dependent protein catabolic process; GO:0044267 cellular protein metabolic process; GO:0006511 ubiquitin-dependent protein catabolic proc…	GO:0043226 organelle; GO:0043231 intracellular membrane-bounded organelle; GO:0043229 intracellular organelle; GO:1902494 catalytic complex; GO:0005634 nucleus; GO:0000502 proteasome complex; GO:0044464 cell part; GO:0005622 intracellular; GO:0005737 cytoplasm; GO:0005839 proteasome core complex; GO:0032991 macromolecular complex; GO:0044424 intracellular part; GO:1905368 peptidase complex; GO:00…	GO:0004175 endopeptidase activity; GO:0004298 threonine-type endopeptidase activity; GO:0008233 peptidase activity; GO:0070003 threonine-type peptidase activity; GO:0003824 catalytic activity; GO:0070011 peptidase activity, acting on L-amino acid peptides; GO:0016787 hydrolase activity;	pfa:PF3D7_1470900	proteasome subunit beta type-2, putative	pfa03050 Proteasome - Plasmodium falciparum 3D7;	IPR029055;	Nucleophile aminohydrolases, N-terminal;
Q8I0U7	Proteasome subunit beta type-6, putative OS=Plasmodium falciparum (isolate 3D7)	PF3D7_0931800		Plasmodium falciparum (isolate 3D7)	32.601	0.00259298	diff	0.830128	0.465798	0.764901	0.719178	0.539402	0.577446	1.07078	0.634202	0.726426	0.692826	0.634533	0.670747	0.872357	0.847471	0.914777	1.38866	1.63254	1.47903	1.08922	1.10423	1.05186	-0.585824	-0.719463	-0.339814	-0.587276	-0.188094	0.58182	0.11309	Cluster5	cytoplasm	GO:0051603 proteolysis involved in cellular protein catabolic process; GO:0044265 cellular macromolecule catabolic process; GO:0044257 cellular protein catabolic process; GO:0044267 cellular protein metabolic process; GO:0044238 primary metabolic process; GO:0044237 cellular metabolic process; GO:0071704 organic substance metabolic process; GO:1901575 organic substance catabolic process; GO:00081…	GO:1902494 catalytic complex; GO:0000502 proteasome complex; GO:0044464 cell part; GO:0005622 intracellular; GO:0005839 proteasome core complex; GO:0032991 macromolecular complex; GO:0044424 intracellular part; GO:1905368 peptidase complex; GO:0005623 cell; GO:0043234 protein complex; GO:1905369 endopeptidase complex;	GO:0004175 endopeptidase activity; GO:0070011 peptidase activity, acting on L-amino acid peptides; GO:0004298 threonine-type endopeptidase activity; GO:0008233 peptidase activity; GO:0016787 hydrolase activity; GO:0070003 threonine-type peptidase activity; GO:0003824 catalytic activity;	pfa:PF3D7_0931800	proteasome subunit beta type-6, putative	pfa03050 Proteasome - Plasmodium falciparum 3D7;	IPR029055;	Nucleophile aminohydrolases, N-terminal;
Q8IDG3	Proteasome subunit alpha type OS=Plasmodium falciparum (isolate 3D7)	PF3D7_1353800		Plasmodium falciparum (isolate 3D7)	27.947	0.50097		1.15705	1.09121	0.649007	0.734247	0.671196	0.680707	0.844749	1.00566	0.700815	0.702636	0.66748	0.641371	0.821457	0.884825	0.873339	1.33982	1.37744	1.46552	1.12353	1.13078	1.08317	-0.0957732	-0.525251	-0.249385	-0.577707	-0.218556	0.478482	0.153537		mitochondria	GO:0043632 modification-dependent macromolecule catabolic process; GO:0051603 proteolysis involved in cellular protein catabolic process; GO:0044265 cellular macromolecule catabolic process; GO:0044257 cellular protein catabolic process; GO:0019941 modification-dependent protein catabolic process; GO:0044267 cellular protein metabolic process; GO:0006511 ubiquitin-dependent protein catabolic proc…	GO:0043229 intracellular organelle; GO:0019773 proteasome core complex, alpha-subunit complex; GO:0000502 proteasome complex; GO:0005737 cytoplasm; GO:0032991 macromolecular complex; GO:0044424 intracellular part; GO:0005623 cell; GO:1905369 endopeptidase complex; GO:0043231 intracellular membrane-bounded organelle; GO:0043226 organelle; GO:0005634 nucleus; GO:1902494 catalytic complex; GO:000562…	GO:0004175 endopeptidase activity; GO:0004298 threonine-type endopeptidase activity; GO:0008233 peptidase activity; GO:0070003 threonine-type peptidase activity; GO:0003824 catalytic activity; GO:0070011 peptidase activity, acting on L-amino acid peptides; GO:0016787 hydrolase activity;	pfa:PF3D7_1353800	proteasome subunit alpha type-4, putative	pfa03050 Proteasome - Plasmodium falciparum 3D7;	IPR029055; IPR000426;	Nucleophile aminohydrolases, N-terminal; Proteasome alpha-subunit, N-terminal domain;
Q7K6A9	Proteasome subunit beta OS=Plasmodium falciparum (isolate 3D7)	PF3D7_0803800		Plasmodium falciparum (isolate 3D7)	30.872	0.13254		1.38462	1.0456	0.937086	0.773973	0.697011	0.657609	1.02283	0.930917	0.824214	0.754139	0.711409	0.711138	0.894283	0.866148	0.935887	1.12376	1.21681	1.25435	1.24804	1.24484	1.15166	0.146691	-0.498364	-0.116539	-0.463381	-0.154701	0.259459	0.27978		cytoplasm	GO:0051603 proteolysis involved in cellular protein catabolic process; GO:0044265 cellular macromolecule catabolic process; GO:0044257 cellular protein catabolic process; GO:0044267 cellular protein metabolic process; GO:0044238 primary metabolic process; GO:0044237 cellular metabolic process; GO:0071704 organic substance metabolic process; GO:1901575 organic substance catabolic process; GO:00081…	GO:0043226 organelle; GO:0043231 intracellular membrane-bounded organelle; GO:0043229 intracellular organelle; GO:1902494 catalytic complex; GO:0005634 nucleus; GO:0000502 proteasome complex; GO:0044464 cell part; GO:0005622 intracellular; GO:0005737 cytoplasm; GO:0005839 proteasome core complex; GO:0032991 macromolecular complex; GO:0044424 intracellular part; GO:1905368 peptidase complex; GO:00…	GO:0004175 endopeptidase activity; GO:0004298 threonine-type endopeptidase activity; GO:0008233 peptidase activity; GO:0070003 threonine-type peptidase activity; GO:0003824 catalytic activity; GO:0070011 peptidase activity, acting on L-amino acid peptides; GO:0016787 hydrolase activity;	pfa:PF3D7_0803800	proteasome subunit beta type-4	pfa03050 Proteasome - Plasmodium falciparum 3D7;	IPR029055;	Nucleophile aminohydrolases, N-terminal;
Q8IJT1	Proteasome subunit beta type OS=Plasmodium falciparum (isolate 3D7)	PF3D7_1011400		Plasmodium falciparum (isolate 3D7)	30.596	0.00075622	diff	1.47436	1.22801	2.36093	0.783562	0.925272	0.763587	1.07306	1.00566	1.51804	0.767627	0.741916	0.902081	0.863743	0.943969	0.713839	1.13162	1.15855	1.06323	1.12255	1.05113	1.13796	0.698589	-0.284356	0.237363	-0.320289	-0.260281	0.159723	0.141726		cytoplasm	GO:0043632 modification-dependent macromolecule catabolic process; GO:0051603 proteolysis involved in cellular protein catabolic process; GO:0044265 cellular macromolecule catabolic process; GO:0044257 cellular protein catabolic process; GO:0019941 modification-dependent protein catabolic process; GO:0044267 cellular protein metabolic process; GO:0006511 ubiquitin-dependent protein catabolic proc…	GO:0043226 organelle; GO:0043231 intracellular membrane-bounded organelle; GO:0043229 intracellular organelle; GO:1902494 catalytic complex; GO:0005634 nucleus; GO:0000502 proteasome complex; GO:0044464 cell part; GO:0005622 intracellular; GO:0005737 cytoplasm; GO:0005839 proteasome core complex; GO:0032991 macromolecular complex; GO:0044424 intracellular part; GO:1905368 peptidase complex; GO:00…	GO:0004175 endopeptidase activity; GO:0004298 threonine-type endopeptidase activity; GO:0008233 peptidase activity; GO:0070003 threonine-type peptidase activity; GO:0003824 catalytic activity; GO:0070011 peptidase activity, acting on L-amino acid peptides; GO:0016787 hydrolase activity;	pfa:PF3D7_1011400	proteasome subunit beta type-5	pfa03050 Proteasome - Plasmodium falciparum 3D7;	IPR029055;	Nucleophile aminohydrolases, N-terminal;
