# Supplementary material for: Plasmodium falciparum selectively degrades α-spectrin of infected erythrocytes after invasion
Source: mBio. 2024 Mar 12;15(4):e03510-23. doi: 10.1128/mbio.03510-23 (PMC11005373; doi:10.1128/mbio.03510-23)
Supplement: Table S6 — 26S proteasome identified in the proteomic analysis. [file mbio.03510-23-s0007.xls]

## Sheet: 26S proteasomes
Table S6. 26S proreasome identified in the proteomic analysis.
Protein information								0h			8h			16h			24h			32h			40h			48h			Log2 geomean of three exp.
Protein accession	Protein description	Plasmo ID	Gene name	Species	MW [kDa]	Anova.fdr	Type	Exp.1	Exp.2	Exp.3	Exp.1	Exp.2	Exp.3	Exp.1	Exp.2	Exp.3	Exp.1	Exp.2	Exp.3	Exp.1	Exp.2	Exp.3	Exp.1	Exp.2	Exp.3	Exp.1	Exp.2	Exp.3	0h	8h	16h	24h	32h	40h	48h	Dynamic cluster	Subcellular localization	Biological Process	Cellular Component	Molecular Function	KEGG ID	KEGG description	KEGG pathway	IPR ID	Domain description
Q16401	26S proteasome non-ATPase regulatory subunit 5 OS=Homo sapiens		PSMD5	Homo sapiens	56.195	5.31613e-07	diff	0.889916	0.919764	0.881456	1.07796	1.07418	1.07514	1.0448	1.01531	1.04794	1.03161	1.0239	1.02152	1.12513	1.13462	1.13511	1.09013	1.06228	1.03966	0.858025	0.917008	0.903727	-0.156988	0.105357	0.050903	0.0365636	0.178376	0.08926	-0.163981		cytoskeleton	GO:0044700 single organism signaling; GO:0044085 cellular component biogenesis; GO:0065008 regulation of biological quality; GO:0032270 positive regulation of cellular protein metabolic process; GO:0002220 innate immune response activating cell surface receptor signaling pathway; GO:0007166 cell surface receptor signaling pathway; GO:0010608 posttranscriptional regulation of gene expression; GO:0…	GO:0043229 intracellular organelle; GO:0000502 proteasome complex; GO:0044446 intracellular organelle part; GO:0005737 cytoplasm; GO:0031981 nuclear lumen; GO:0032991 macromolecular complex; GO:0044424 intracellular part; GO:0005829 cytosol; GO:0005623 cell; GO:0044422 organelle part; GO:1905369 endopeptidase complex; GO:0031974 membrane-enclosed lumen; GO:0043231 intracellular membrane-bounded o…	GO:0005515 protein binding; GO:0005488 binding;	K06692			IPR011989; IPR016024;	Armadillo-like helical; Armadillo-type fold;
O00232	26S proteasome non-ATPase regulatory subunit 12 OS=Homo sapiens		PSMD12	Homo sapiens	52.904	8.12471e-06	diff	1.11513	1.1402	1.09483	1.28489	1.23699	1.25723	1.18112	1.19139	1.2023	1.09674	1.09369	1.07317	0.981818	0.974359	0.976596	0.517661	0.522156	0.532452	0.631687	0.689549	0.619048	0.15907	0.332909	0.252867	0.121437	-0.0327045	-0.932215	-0.63029	Cluster4	cytoplasm	GO:0044700 single organism signaling; GO:0010608 posttranscriptional regulation of gene expression; GO:0051443 positive regulation of ubiquitin-protein transferase activity; GO:0031347 regulation of defense response; GO:0010564 regulation of cell cycle process; GO:0044237 cellular metabolic process; GO:1903364 positive regulation of cellular protein catabolic process; GO:0008152 metabolic process…	GO:0016020 membrane; GO:0034774 secretory granule lumen; GO:0044421 extracellular region part; GO:0031410 cytoplasmic vesicle; GO:0005838 proteasome regulatory particle; GO:0031982 vesicle; GO:0005737 cytoplasm; GO:0044433 cytoplasmic vesicle part; GO:0032991 macromolecular complex; GO:0044424 intracellular part; GO:0005623 cell; GO:1904813 ficolin-1-rich granule lumen; GO:0044422 organelle part;…	GO:0005515 protein binding; GO:0005488 binding;	K03035	PSMD12; 26S proteasome regulatory subunit N5	hsa03050 Proteasome - Homo sapiens (human); hsa05169 Epstein-Barr virus infection - Homo sapiens (human);	IPR011991; IPR000717;	Winged helix-turn-helix DNA-binding domain; Proteasome component (PCI) domain;
Q9UNM6	26S proteasome non-ATPase regulatory subunit 13 OS=Homo sapiens		PSMD13	Homo sapiens	42.945	0.00100482	diff	1.10084	1.13936	1.10161	1.28874	1.29865	1.26975	1.204	1.24976	1.19847	1.11207	1.08126	1.08656	1.00642	1.00214	1.00319	0.523752	0.471856	0.540865	0.639918	0.577869	0.670807	0.15548	0.362506	0.28356	0.128577	0.00563492	-0.967762	-0.670419	Cluster4	cytoplasm	GO:0044700 single organism signaling; GO:0044085 cellular component biogenesis; GO:0022414 reproductive process; GO:0010608 posttranscriptional regulation of gene expression; GO:0051443 positive regulation of ubiquitin-protein transferase activity; GO:0031347 regulation of defense response; GO:0010564 regulation of cell cycle process; GO:0044237 cellular metabolic process; GO:1903364 positive reg…	GO:0016020 membrane; GO:0034774 secretory granule lumen; GO:0044421 extracellular region part; GO:0031410 cytoplasmic vesicle; GO:0005838 proteasome regulatory particle; GO:0031982 vesicle; GO:0005737 cytoplasm; GO:0044433 cytoplasmic vesicle part; GO:0032991 macromolecular complex; GO:0044424 intracellular part; GO:0005623 cell; GO:1904813 ficolin-1-rich granule lumen; GO:0044422 organelle part;…	GO:0005515 protein binding; GO:0005198 structural molecule activity; GO:0005488 binding;	K03039	PSMD13; 26S proteasome regulatory subunit N9	hsa03050 Proteasome - Homo sapiens (human); hsa05169 Epstein-Barr virus infection - Homo sapiens (human);	IPR011991; IPR000717;	Winged helix-turn-helix DNA-binding domain; Proteasome component (PCI) domain;
Q99460	26S proteasome non-ATPase regulatory subunit 1 OS=Homo sapiens		PSMD1	Homo sapiens	105.84	0.00154027	diff	0.948739	0.972128	0.941575	1.16843	1.16667	1.16763	1.12774	1.17895	1.1093	1.00192	0.988528	0.987088	1.08021	1.05235	1.12021	0.855055	0.864671	0.867788	0.787037	0.786885	0.806418	-0.0678498	0.223516	0.186861	-0.0108785	0.116235	-0.213424	-0.33389		cytoplasm	GO:0044700 single organism signaling; GO:0010608 posttranscriptional regulation of gene expression; GO:0051443 positive regulation of ubiquitin-protein transferase activity; GO:0031347 regulation of defense response; GO:0010564 regulation of cell cycle process; GO:0044237 cellular metabolic process; GO:1903364 positive regulation of cellular protein catabolic process; GO:0008152 metabolic process…	GO:0034774 secretory granule lumen; GO:0016020 membrane; GO:0044421 extracellular region part; GO:0031410 cytoplasmic vesicle; GO:0005838 proteasome regulatory particle; GO:0005737 cytoplasm; GO:0031982 vesicle; GO:0044433 cytoplasmic vesicle part; GO:0032991 macromolecular complex; GO:0044424 intracellular part; GO:0035578 azurophil granule lumen; GO:0005623 cell; GO:0044422 organelle part; GO:0…	GO:0030234 enzyme regulator activity; GO:0098772 molecular function regulator; GO:0005488 binding;	K03032	PSMD1; 26S proteasome regulatory subunit N2	hsa03050 Proteasome - Homo sapiens (human); hsa05169 Epstein-Barr virus infection - Homo sapiens (human);	IPR011989; IPR016024;	Armadillo-like helical; Armadillo-type fold;
O00233	26S proteasome non-ATPase regulatory subunit 9 OS=Homo sapiens		PSMD9	Homo sapiens	24.682	0.00158824	diff	1.08824	1.08953	1.09992	0.948027	0.94027	0.973025	1.08866	1.10718	1.07958	1.03352	1.02581	1.033	0.928342	0.933761	0.931915	0.954933	0.819162	0.826923	0.984568	1.05533	1.04348	0.127695	-0.0684349	0.126634	0.0437262	-0.102625	-0.209494	0.0388848		cytoskeleton	GO:0044700 single organism signaling; GO:0044085 cellular component biogenesis; GO:0010608 posttranscriptional regulation of gene expression; GO:0051443 positive regulation of ubiquitin-protein transferase activity; GO:0050796 regulation of insulin secretion; GO:0009891 positive regulation of biosynthetic process; GO:0002793 positive regulation of peptide secretion; GO:0031347 regulation of defen…	GO:0043229 intracellular organelle; GO:0000502 proteasome complex; GO:0005838 proteasome regulatory particle; GO:0044446 intracellular organelle part; GO:0005737 cytoplasm; GO:0031981 nuclear lumen; GO:0032991 macromolecular complex; GO:0044424 intracellular part; GO:0005829 cytosol; GO:0005623 cell; GO:0044422 organelle part; GO:1905369 endopeptidase complex; GO:0031974 membrane-enclosed lumen; …	GO:0000989 transcription factor activity, transcription factor binding; GO:0003713 transcription coactivator activity; GO:0043425 bHLH transcription factor binding; GO:0005515 protein binding; GO:0003712 transcription cofactor activity; GO:0000988 transcription factor activity, protein binding; GO:0008134 transcription factor binding; GO:0005488 binding;	K06693			IPR001478;	PDZ domain;
O00231	26S proteasome non-ATPase regulatory subunit 11 OS=Homo sapiens		PSMD11	Homo sapiens	47.463	0.0177919		1.08151	1.10895	1.06689	1.2204	1.17726	1.21387	1.20972	1.25263	1.18696	1.0431	1.0631	1.04926	1.0877	1.07051	1.05426	0.54324	0.488623	0.610577	0.666667	0.709016	0.73913	0.118554	0.267471	0.282304	0.0728422	0.0986026	-0.8751	-0.505724		cytoplasm	GO:0044700 single organism signaling; GO:0044085 cellular component biogenesis; GO:0010608 posttranscriptional regulation of gene expression; GO:0051443 positive regulation of ubiquitin-protein transferase activity; GO:0031347 regulation of defense response; GO:0010564 regulation of cell cycle process; GO:0044237 cellular metabolic process; GO:1903364 positive regulation of cellular protein catab…	GO:0016020 membrane; GO:0034774 secretory granule lumen; GO:0044421 extracellular region part; GO:0031410 cytoplasmic vesicle; GO:0005838 proteasome regulatory particle; GO:0031982 vesicle; GO:0005737 cytoplasm; GO:0044433 cytoplasmic vesicle part; GO:0032991 macromolecular complex; GO:0044424 intracellular part; GO:0005623 cell; GO:1904813 ficolin-1-rich granule lumen; GO:0044422 organelle part;…	GO:0005515 protein binding; GO:0005198 structural molecule activity; GO:0005488 binding;	K03036	PSMD11; 26S proteasome regulatory subunit N6	hsa03050 Proteasome - Homo sapiens (human); hsa05169 Epstein-Barr virus infection - Homo sapiens (human);	IPR000717; IPR011991; IPR011990;	Proteasome component (PCI) domain; Winged helix-turn-helix DNA-binding domain; Tetratricopeptide-like helical domain;
O75832	26S proteasome non-ATPase regulatory subunit 10 OS=Homo sapiens		PSMD10	Homo sapiens	24.428	0.022749		0.921008	0.969595	0.871296	1.00962	0.926782	0.966281	1.06292	1.08517	1.09492	1.09004	1.0392	1.08082	1.09626	0.991453	1.09362	0.799026	0.972455	0.847356	1.09465	1.08197	1.06936	-0.120675	-0.0484545	0.112257	0.0973259	0.0831032	-0.200981	0.113624		cytoplasm	GO:0044700 single organism signaling; GO:0044085 cellular component biogenesis; GO:0010941 regulation of cell death; GO:0010608 posttranscriptional regulation of gene expression; GO:0032436 positive regulation of proteasomal ubiquitin-dependent protein catabolic process; GO:0051443 positive regulation of ubiquitin-protein transferase activity; GO:0090201 negative regulation of release of cytochro…	GO:0005838 proteasome regulatory particle; GO:0005737 cytoplasm; GO:0032991 macromolecular complex; GO:0044424 intracellular part; GO:0005623 cell; GO:0044422 organelle part; GO:0043228 non-membrane-bounded organelle; GO:1905369 endopeptidase complex; GO:0005856 cytoskeleton; GO:0031974 membrane-enclosed lumen; GO:0005654 nucleoplasm; GO:1902494 catalytic complex; GO:0070013 intracellular organel…	GO:0005515 protein binding; GO:0008134 transcription factor binding; GO:0005488 binding;	K06694			IPR020683;	Ankyrin repeat-containing domain;
O00487	26S proteasome non-ATPase regulatory subunit 14 OS=Homo sapiens		PSMD14	Homo sapiens	34.577	0.0307264		1.04874	1.06166	1.07959	1.09721	1.15222	1.15896	1.2469	1.1445	1.20901	0.95977	0.971319	1.00143	1.02567	1.04487	1.14149	0.823386	0.77485	0.762019	0.708848	0.747951	0.664596	0.0884867	0.183693	0.262297	-0.0330511	0.0969359	-0.346823	-0.501629		cytoplasm	GO:0044700 single organism signaling; GO:0010608 posttranscriptional regulation of gene expression; GO:0051443 positive regulation of ubiquitin-protein transferase activity; GO:0031347 regulation of defense response; GO:0010564 regulation of cell cycle process; GO:0044237 cellular metabolic process; GO:0070536 protein K63-linked deubiquitination; GO:1903364 positive regulation of cellular protein…	GO:0034774 secretory granule lumen; GO:0044421 extracellular region part; GO:0031410 cytoplasmic vesicle; GO:0005838 proteasome regulatory particle; GO:0031982 vesicle; GO:0005737 cytoplasm; GO:0044433 cytoplasmic vesicle part; GO:0032991 macromolecular complex; GO:0044424 intracellular part; GO:0005623 cell; GO:1904813 ficolin-1-rich granule lumen; GO:0044422 organelle part; GO:1905369 endopepti…	GO:0008233 peptidase activity; GO:0043167 ion binding; GO:0061134 peptidase regulator activity; GO:0044877 macromolecular complex binding; GO:0016504 peptidase activator activity; GO:0008237 metallopeptidase activity; GO:0061133 endopeptidase activator activity; GO:0016787 hydrolase activity; GO:0005515 protein binding; GO:0098772 molecular function regulator; GO:0070628 proteasome binding; GO:00…	K03030	PSMD14; 26S proteasome regulatory subunit N11	hsa03050 Proteasome - Homo sapiens (human); hsa05169 Epstein-Barr virus infection - Homo sapiens (human);	IPR000555; IPR024969;	JAB1/MPN/MOV34 metalloenzyme domain; Rpn11/EIF3F, C-terminal;
Q13200	26S proteasome non-ATPase regulatory subunit 2 OS=Homo sapiens		PSMD2	Homo sapiens	100.2	0.0474631		0.976471	0.967905	0.995766	1.13186	1.12524	1.13391	1.10772	1.1378	1.12176	0.957854	0.926386	0.951698	1.06631	1.08013	1.06489	0.928136	0.966467	0.972356	0.804527	0.810451	0.822981	-0.0291781	0.176745	0.166537	-0.0812869	0.0981797	-0.0657475	-0.299353		plasma membrane	GO:0044700 single organism signaling; GO:0010608 posttranscriptional regulation of gene expression; GO:0051443 positive regulation of ubiquitin-protein transferase activity; GO:0031347 regulation of defense response; GO:0010564 regulation of cell cycle process; GO:0044237 cellular metabolic process; GO:1903364 positive regulation of cellular protein catabolic process; GO:0008152 metabolic process…	GO:0016020 membrane; GO:0034774 secretory granule lumen; GO:0044421 extracellular region part; GO:0031410 cytoplasmic vesicle; GO:0005838 proteasome regulatory particle; GO:0031982 vesicle; GO:0005737 cytoplasm; GO:0044433 cytoplasmic vesicle part; GO:0032991 macromolecular complex; GO:0044424 intracellular part; GO:0005623 cell; GO:1904813 ficolin-1-rich granule lumen; GO:0044422 organelle part;…	GO:0005515 protein binding; GO:0030234 enzyme regulator activity; GO:0098772 molecular function regulator; GO:0005488 binding;	K03028	PSMD2; 26S proteasome regulatory subunit N1	hsa03050 Proteasome - Homo sapiens (human); hsa05169 Epstein-Barr virus infection - Homo sapiens (human);	IPR011989; IPR016024;	Armadillo-like helical; Armadillo-type fold;
Q15008	26S proteasome non-ATPase regulatory subunit 6 OS=Homo sapiens		PSMD6	Homo sapiens	45.531	0.06439		1.01345	1.04476	1.06774	1.21559	1.21484	1.15029	1.18112	1.17608	1.18792	0.996169	1.02486	1.02726	1.09412	1.02564	1.12872	0.690621	0.702994	0.659856	0.835391	0.842213	0.777433	0.0590014	0.254806	0.24086	0.0228949	0.113662	-0.547409	-0.290143		cytoplasm	GO:0044700 single organism signaling; GO:0010608 posttranscriptional regulation of gene expression; GO:0051443 positive regulation of ubiquitin-protein transferase activity; GO:0031347 regulation of defense response; GO:0010564 regulation of cell cycle process; GO:0044237 cellular metabolic process; GO:1903364 positive regulation of cellular protein catabolic process; GO:0008152 metabolic process…	GO:0034774 secretory granule lumen; GO:0044421 extracellular region part; GO:0031410 cytoplasmic vesicle; GO:0005838 proteasome regulatory particle; GO:0031982 vesicle; GO:0005737 cytoplasm; GO:0044433 cytoplasmic vesicle part; GO:0032991 macromolecular complex; GO:0044424 intracellular part; GO:0005623 cell; GO:1904813 ficolin-1-rich granule lumen; GO:0044422 organelle part; GO:1905369 endopepti…	GO:0016462 pyrophosphatase activity; GO:0003824 catalytic activity; GO:0005488 binding; GO:0016817 hydrolase activity, acting on acid anhydrides; GO:0005515 protein binding; GO:0016787 hydrolase activity; GO:0016818 hydrolase activity, acting on acid anhydrides, in phosphorus-containing anhydrides; GO:0017111 nucleoside-triphosphatase activity; GO:0016887 ATPase activity;	K03037	PSMD6; 26S proteasome regulatory subunit N7	hsa03050 Proteasome - Homo sapiens (human); hsa05169 Epstein-Barr virus infection - Homo sapiens (human);	IPR000717; IPR011991; IPR011990;	Proteasome component (PCI) domain; Winged helix-turn-helix DNA-binding domain; Tetratricopeptide-like helical domain;
P55036	26S proteasome non-ATPase regulatory subunit 4 OS=Homo sapiens		PSMD4	Homo sapiens	40.736	0.073073		1.04454	1.1174	1.01863	1.09528	1.0973	1.11561	1.16015	1.16268	1.13231	0.937739	0.977055	0.987088	0.973262	0.96047	1.00532	0.936663	0.768862	0.899038	0.993827	0.963115	0.926501	0.0832121	0.141032	0.203679	-0.0483262	-0.0298779	-0.209049	-0.057763		cytoskeleton	GO:0044700 single organism signaling; GO:0044085 cellular component biogenesis; GO:0065008 regulation of biological quality; GO:0032270 positive regulation of cellular protein metabolic process; GO:0002220 innate immune response activating cell surface receptor signaling pathway; GO:0007166 cell surface receptor signaling pathway; GO:0010608 posttranscriptional regulation of gene expression; GO:0…	GO:0043229 intracellular organelle; GO:0000502 proteasome complex; GO:0005838 proteasome regulatory particle; GO:0005737 cytoplasm; GO:0044446 intracellular organelle part; GO:0032991 macromolecular complex; GO:0031981 nuclear lumen; GO:0044424 intracellular part; GO:0005829 cytosol; GO:0005623 cell; GO:0044422 organelle part; GO:0008540 proteasome regulatory particle, base subcomplex; GO:1905369…	GO:0097159 organic cyclic compound binding; GO:1901363 heterocyclic compound binding; GO:0003723 RNA binding; GO:0031593 polyubiquitin binding; GO:0042802 identical protein binding; GO:0005488 binding; GO:0003676 nucleic acid binding; GO:0043130 ubiquitin binding; GO:0005515 protein binding; GO:0032182 ubiquitin-like protein binding;	K03029	PSMD4; 26S proteasome regulatory subunit N10	hsa03050 Proteasome - Homo sapiens (human); hsa05169 Epstein-Barr virus infection - Homo sapiens (human);	IPR002035;	von Willebrand factor, type A;
O43242	26S proteasome non-ATPase regulatory subunit 3 OS=Homo sapiens		PSMD3	Homo sapiens	60.977	0.26135		1.00252	1.00507	1.08891	1.21944	1.20135	1.19268	1.17636	1.18182	1.19847	1.04885	1.05163	1.04926	1.05241	1.03419	0.981915	0.774665	0.691018	0.647837	0.743827	0.753074	0.727743	0.0446022	0.26836	0.245508	0.0702668	0.0319535	-0.509286	-0.431532		cytoplasm	GO:0044700 single organism signaling; GO:0010608 posttranscriptional regulation of gene expression; GO:0051443 positive regulation of ubiquitin-protein transferase activity; GO:0031347 regulation of defense response; GO:0010564 regulation of cell cycle process; GO:0044237 cellular metabolic process; GO:1903364 positive regulation of cellular protein catabolic process; GO:0008152 metabolic process…	GO:0016020 membrane; GO:0034774 secretory granule lumen; GO:0044421 extracellular region part; GO:0031410 cytoplasmic vesicle; GO:0005838 proteasome regulatory particle; GO:0031982 vesicle; GO:0005737 cytoplasm; GO:0044433 cytoplasmic vesicle part; GO:0032991 macromolecular complex; GO:0044424 intracellular part; GO:0005623 cell; GO:1904813 ficolin-1-rich granule lumen; GO:0044422 organelle part;…	GO:0005515 protein binding; GO:0030234 enzyme regulator activity; GO:0098772 molecular function regulator; GO:0005488 binding;	K03033	PSMD3; 26S proteasome regulatory subunit N3	hsa03050 Proteasome - Homo sapiens (human); hsa05169 Epstein-Barr virus infection - Homo sapiens (human);	IPR011991; IPR000717; IPR011990; IPR013586;	Winged helix-turn-helix DNA-binding domain; Proteasome component (PCI) domain; Tetratricopeptide-like helical domain; 26S proteasome regulatory subunit, C-terminal;
P48556	26S proteasome non-ATPase regulatory subunit 8 OS=Homo sapiens		PSMD8	Homo sapiens	39.611	0.465021		0.952941	0.995777	1.01185	1.15303	1.13969	1.18979	1.14299	1.12919	1.18217	1.04885	0.970363	1.05308	1.08556	1.07372	1.05532	0.777101	0.782036	0.739183	0.797325	0.794057	0.796066	-0.0195482	0.214927	0.203178	0.0333425	0.0995786	-0.384839	-0.329495		mitochondria	GO:0044085 cellular component biogenesis; GO:0044700 single organism signaling; GO:1903955 positive regulation of protein targeting to mitochondrion; GO:0010608 posttranscriptional regulation of gene expression; GO:0051443 positive regulation of ubiquitin-protein transferase activity; GO:0031347 regulation of defense response; GO:0010564 regulation of cell cycle process; GO:0044237 cellular metab…	GO:0044421 extracellular region part; GO:0005838 proteasome regulatory particle; GO:0031982 vesicle; GO:0005737 cytoplasm; GO:0032991 macromolecular complex; GO:0044424 intracellular part; GO:0005623 cell; GO:0044422 organelle part; GO:1905369 endopeptidase complex; GO:0031974 membrane-enclosed lumen; GO:0070062 extracellular exosome; GO:0005654 nucleoplasm; GO:1902494 catalytic complex; GO:00700…		K03031	PSMD8; 26S proteasome regulatory subunit N12	hsa03050 Proteasome - Homo sapiens (human); hsa05169 Epstein-Barr virus infection - Homo sapiens (human);	IPR033464;	CSN8/PSMD8/EIF3K;
P51665	26S proteasome non-ATPase regulatory subunit 7 OS=Homo sapiens		PSMD7	Homo sapiens	37.025	0.601533		1.07059	1.03378	0.950042	1.10106	1.17823	1.13391	1.19638	1.13971	1.10642	0.955939	0.940727	0.948828	1.04064	1.07265	1.05638	0.83922	0.857485	0.960337	0.813786	0.756148	0.865424	0.024134	0.185606	0.197749	-0.0763146	0.0792617	-0.177694	-0.30302		endoplasmic reticulum	GO:0044700 single organism signaling; GO:0010608 posttranscriptional regulation of gene expression; GO:0051443 positive regulation of ubiquitin-protein transferase activity; GO:0031347 regulation of defense response; GO:0010564 regulation of cell cycle process; GO:0044237 cellular metabolic process; GO:1903364 positive regulation of cellular protein catabolic process; GO:0008152 metabolic process…	GO:0016020 membrane; GO:0034774 secretory granule lumen; GO:0044421 extracellular region part; GO:0031410 cytoplasmic vesicle; GO:0005838 proteasome regulatory particle; GO:0031982 vesicle; GO:0005737 cytoplasm; GO:0044433 cytoplasmic vesicle part; GO:0032991 macromolecular complex; GO:0044424 intracellular part; GO:0005623 cell; GO:1904813 ficolin-1-rich granule lumen; GO:0044422 organelle part;…	GO:0005515 protein binding; GO:0042802 identical protein binding; GO:0042803 protein homodimerization activity; GO:0005488 binding; GO:0046983 protein dimerization activity;	K03038	PSMD7; 26S proteasome regulatory subunit N8	hsa03050 Proteasome - Homo sapiens (human); hsa05169 Epstein-Barr virus infection - Homo sapiens (human);	IPR000555; IPR024969;	JAB1/MPN/MOV34 metalloenzyme domain; Rpn11/EIF3F, C-terminal;
Q8IM66	26S proteasome regulatory subunit RPN6 OS=Plasmodium falciparum (isolate 3D7)	PF3D7_1402300	#N/A	Plasmodium falciparum (isolate 3D7)	78.38	3.54589e-07	diff	0.50641	0.651466	0.655629	1.4411	1.32609	1.33016	0.833333	1.05549	0.940629	1.06683	1.14826	1.19461	1.46985	1.58288	1.5043	0.574089	0.541823	0.530387	1.16569	1.13864	1.18395	-0.736303	0.448648	-0.0911402	0.183109	0.602438	-0.866548	0.217369	Cluster3	cytoplasm	GO:0044085 cellular component biogenesis; GO:0043248 proteasome assembly; GO:0016043 cellular component organization; GO:0051603 proteolysis involved in cellular protein catabolic process; GO:0044257 cellular protein catabolic process; GO:0044267 cellular protein metabolic process; GO:0044237 cellular metabolic process; GO:0071704 organic substance metabolic process; GO:0008152 metabolic process;…	GO:1902494 catalytic complex; GO:0008541 proteasome regulatory particle, lid subcomplex; GO:0000502 proteasome complex; GO:0022624 proteasome accessory complex; GO:0044464 cell part; GO:0005622 intracellular; GO:0005838 proteasome regulatory particle; GO:0032991 macromolecular complex; GO:0044424 intracellular part; GO:1905368 peptidase complex; GO:0005623 cell; GO:0043234 protein complex; GO:190…	GO:0004175 endopeptidase activity; GO:0008233 peptidase activity; GO:0003824 catalytic activity; GO:0005488 binding; GO:0070011 peptidase activity, acting on L-amino acid peptides; GO:0016787 hydrolase activity; GO:0005515 protein binding; GO:0005198 structural molecule activity;	pfa:PF3D7_1402300	26S proteasome regulatory subunit RPN6	pfa03050 Proteasome - Plasmodium falciparum 3D7;	IPR011991; IPR000717;	Winged helix-turn-helix DNA-binding domain; Proteasome component (PCI) domain;
Q8IJM0	26S proteasome regulatory subunit p55, putative OS=Plasmodium falciparum (isolate 3D7)	PF3D7_1017900	#N/A	Plasmodium falciparum (isolate 3D7)	55.208	0.0085292	diff	0.666667	0.993485	0.857616	1.40685	1.37364	1.35326	0.938356	1.09853	1.01979	1.24464	1.21293	1.17993	1.68128	1.35486	1.48554	0.506209	0.545152	0.52343	0.932353	1.00688	1.01468	-0.271996	0.462304	0.0240172	0.277641	0.586232	-0.930466	-0.0233784	Cluster3	cytoplasm	GO:0043632 modification-dependent macromolecule catabolic process; GO:0044265 cellular macromolecule catabolic process; GO:0051603 proteolysis involved in cellular protein catabolic process; GO:0044257 cellular protein catabolic process; GO:0019941 modification-dependent protein catabolic process; GO:0044267 cellular protein metabolic process; GO:0006511 ubiquitin-dependent protein catabolic proc…	GO:0043229 intracellular organelle; GO:0008541 proteasome regulatory particle, lid subcomplex; GO:0000502 proteasome complex; GO:0005838 proteasome regulatory particle; GO:0044446 intracellular organelle part; GO:0005737 cytoplasm; GO:0031981 nuclear lumen; GO:0032991 macromolecular complex; GO:0044424 intracellular part; GO:0031595 nuclear proteasome complex; GO:0005623 cell; GO:0044422 organell…	GO:0004175 endopeptidase activity; GO:0070011 peptidase activity, acting on L-amino acid peptides; GO:0005515 protein binding; GO:0016787 hydrolase activity; GO:0008233 peptidase activity; GO:0003824 catalytic activity; GO:0005488 binding;	pfa:PF3D7_1017900	26S proteasome regulatory subunit p55, putative	pfa03050 Proteasome - Plasmodium falciparum 3D7;	IPR000717; IPR011991;	Proteasome component (PCI) domain; Winged helix-turn-helix DNA-binding domain;
Q8ID28	26S proteasome regulatory subunit RPN11,putative OS=Plasmodium falciparum (isolate 3D7)	PF3D7_1368100	#N/A	Plasmodium falciparum (isolate 3D7)	35.211	0.000196928	diff	0.939103	0.612378	0.57947	1.14795	1.03533	1.17799	0.851598	0.828992	0.889406	0.971183	0.945699	1.01958	1.34143	1.39377	1.36591	0.743377	0.732834	0.719051	1.09314	1.03835	1.24364	-0.528448	0.161822	-0.223804	-0.0315839	0.450876	-0.450703	0.165778	Cluster3	cytoplasm	GO:0043632 modification-dependent macromolecule catabolic process; GO:0044265 cellular macromolecule catabolic process; GO:0051603 proteolysis involved in cellular protein catabolic process; GO:0044257 cellular protein catabolic process; GO:0019941 modification-dependent protein catabolic process; GO:0044267 cellular protein metabolic process; GO:0006511 ubiquitin-dependent protein catabolic proc…	GO:1902494 catalytic complex; GO:0000502 proteasome complex; GO:0022624 proteasome accessory complex; GO:0044464 cell part; GO:0005622 intracellular; GO:0005838 proteasome regulatory particle; GO:0032991 macromolecular complex; GO:0044424 intracellular part; GO:1905368 peptidase complex; GO:0005623 cell; GO:0043234 protein complex; GO:1905369 endopeptidase complex;	GO:0005515 protein binding; GO:0005488 binding;	pfa:PF3D7_1368100	26S proteasome regulatory subunit RPN11,putative	pfa03050 Proteasome - Plasmodium falciparum 3D7;	IPR000555; IPR024969;	JAB1/MPN/MOV34 metalloenzyme domain; Rpn11/EIF3F, C-terminal;
Q8IDV2	26S proteasome regulatory subunit RPN3,putative OS=Plasmodium falciparum (isolate 3D7)	PF3D7_1338100	#N/A	Plasmodium falciparum (isolate 3D7)	59.066	0.104219		1.26603	0.7557	0.612583	1.23425	1.13179	1.18478	1.15297	0.921857	1.08498	1.04476	1.00061	1.12118	1.27565	1.59066	1.53401	0.661424	0.68789	0.655617	1.08235	1.03441	1.00685	-0.256944	0.242288	0.0685466	0.0763533	0.546055	-0.581726	0.0576113		cytoplasm	GO:0051603 proteolysis involved in cellular protein catabolic process; GO:0044257 cellular protein catabolic process; GO:0060255 regulation of macromolecule metabolic process; GO:0044267 cellular protein metabolic process; GO:0044237 cellular metabolic process; GO:0071704 organic substance metabolic process; GO:0008152 metabolic process; GO:0044248 cellular catabolic process; GO:0006508 proteolys…	GO:1902494 catalytic complex; GO:0008541 proteasome regulatory particle, lid subcomplex; GO:0000502 proteasome complex; GO:0022624 proteasome accessory complex; GO:0044464 cell part; GO:0005622 intracellular; GO:0005838 proteasome regulatory particle; GO:0032991 macromolecular complex; GO:0044424 intracellular part; GO:1905368 peptidase complex; GO:0005623 cell; GO:0043234 protein complex; GO:190…	GO:0004175 endopeptidase activity; GO:0008233 peptidase activity; GO:0030234 enzyme regulator activity; GO:0003824 catalytic activity; GO:0005488 binding; GO:0070011 peptidase activity, acting on L-amino acid peptides; GO:0005515 protein binding; GO:0016787 hydrolase activity; GO:0098772 molecular function regulator;	pfa:PF3D7_1338100	26S proteasome regulatory subunit RPN3,putative	pfa03050 Proteasome - Plasmodium falciparum 3D7;	IPR000717; IPR011991; IPR013586;	Proteasome component (PCI) domain; Winged helix-turn-helix DNA-binding domain; 26S proteasome regulatory subunit, C-terminal;
O96153	26S proteasome regulatory subunit RPN1,putative OS=Plasmodium falciparum (isolate 3D7)	PF3D7_0205900	#N/A	Plasmodium falciparum (isolate 3D7)	108.36	0.0567422		0.99359	1.00326	0.60596	1.23973	1.18071	1.19022	1.03425	1.02605	0.824214	1.03985	1.19097	1.0355	1.34456	1.34319	1.35027	0.742136	0.694548	0.737467	1.02549	1.04031	1.01761	-0.24243	0.266966	-0.0644103	0.119613	0.428682	-0.465149	0.0395073		cytoplasm	GO:0051603 proteolysis involved in cellular protein catabolic process; GO:0044257 cellular protein catabolic process; GO:0060255 regulation of macromolecule metabolic process; GO:0044267 cellular protein metabolic process; GO:0044237 cellular metabolic process; GO:0071704 organic substance metabolic process; GO:0008152 metabolic process; GO:0044248 cellular catabolic process; GO:0006508 proteolys…	GO:1902494 catalytic complex; GO:0000502 proteasome complex; GO:0022624 proteasome accessory complex; GO:0044464 cell part; GO:0005622 intracellular; GO:0005838 proteasome regulatory particle; GO:0032991 macromolecular complex; GO:0044424 intracellular part; GO:1905368 peptidase complex; GO:0005623 cell; GO:0043234 protein complex; GO:1905369 endopeptidase complex;	GO:0030234 enzyme regulator activity; GO:0098772 molecular function regulator; GO:0005488 binding;	pfa:PF3D7_0205900	26S proteasome regulatory subunit RPN1,putative	pfa03050 Proteasome - Plasmodium falciparum 3D7;	IPR011989; IPR016024;	Armadillo-like helical; Armadillo-type fold;
Q8IJA0	26S proteasome regulatory subunit RPN9,putative OS=Plasmodium falciparum (isolate 3D7)	PF3D7_1030500	#N/A	Plasmodium falciparum (isolate 3D7)	46.801	0.0234481		0.621795	0.928339	0.910596	1.22055	1.20109	1.24049	0.703196	0.865232	1.12922	1.07051	1.00915	1.08078	1.5928	1.56265	1.58014	0.724752	0.677486	0.611418	1.01569	1.0826	1.091	-0.309294	0.287593	-0.180505	0.0745058	0.658535	-0.578649	0.0875327		cytoplasm,nucleus	GO:0044085 cellular component biogenesis; GO:0043248 proteasome assembly; GO:0016043 cellular component organization; GO:0051603 proteolysis involved in cellular protein catabolic process; GO:0044257 cellular protein catabolic process; GO:0044267 cellular protein metabolic process; GO:0044237 cellular metabolic process; GO:0071704 organic substance metabolic process; GO:0008152 metabolic process;…	GO:0043229 intracellular organelle; GO:0008541 proteasome regulatory particle, lid subcomplex; GO:0000502 proteasome complex; GO:0005838 proteasome regulatory particle; GO:0005737 cytoplasm; GO:0032991 macromolecular complex; GO:0044424 intracellular part; GO:0005829 cytosol; GO:0005623 cell; GO:1905369 endopeptidase complex; GO:0043231 intracellular membrane-bounded organelle; GO:0043226 organel…	GO:0004175 endopeptidase activity; GO:0008233 peptidase activity; GO:0003824 catalytic activity; GO:0005488 binding; GO:0070011 peptidase activity, acting on L-amino acid peptides; GO:0016787 hydrolase activity; GO:0005515 protein binding; GO:0005198 structural molecule activity;	pfa:PF3D7_1030500	26S proteasome regulatory subunit RPN9,putative	pfa03050 Proteasome - Plasmodium falciparum 3D7;	IPR000717; IPR011991;	Proteasome component (PCI) domain; Winged helix-turn-helix DNA-binding domain;
Q8I323	26S proteasome regulatory subunit RPN8,putative OS=Plasmodium falciparum (isolate 3D7)	PF3D7_0912900	#N/A	Plasmodium falciparum (isolate 3D7)	39.136	0.898916		1.36218	0.547231	1.2649	1.18904	1.0462	1.17799	1.46347	0.944507	1.24098	0.950337	1.04454	0.9694	1.24354	1.51673	1.38937	0.760348	0.824386	0.741559	1.01961	0.92822	0.95499	-0.0282788	0.183759	0.259502	-0.0184858	0.463282	-0.368414	-0.0486296		cytoplasm	GO:0043632 modification-dependent macromolecule catabolic process; GO:0044265 cellular macromolecule catabolic process; GO:0051603 proteolysis involved in cellular protein catabolic process; GO:0044257 cellular protein catabolic process; GO:0019941 modification-dependent protein catabolic process; GO:0044267 cellular protein metabolic process; GO:0006511 ubiquitin-dependent protein catabolic proc…	GO:1902494 catalytic complex; GO:0000502 proteasome complex; GO:0022624 proteasome accessory complex; GO:0044464 cell part; GO:0005622 intracellular; GO:0005838 proteasome regulatory particle; GO:0032991 macromolecular complex; GO:0044424 intracellular part; GO:1905368 peptidase complex; GO:0005623 cell; GO:0043234 protein complex; GO:1905369 endopeptidase complex;	GO:0005515 protein binding; GO:0005488 binding;	pfa:PF3D7_0912900	26S proteasome regulatory subunit RPN8,putative	pfa03050 Proteasome - Plasmodium falciparum 3D7;	IPR000555; IPR024969;	JAB1/MPN/MOV34 metalloenzyme domain; Rpn11/EIF3F, C-terminal;
O77379	26S proteasome non-ATPase regulatory subunit 9,putative OS=Plasmodium falciparum (isolate 3D7)	PF3D7_0317800		Plasmodium falciparum (isolate 3D7)	26.466	2.53845e-07	diff	1.89423	1.92508	1.78477	1.19726	1.26495	1.11685	1.63927	1.23443	1.07567	1.24341	1.16901	1.13953	0.947533	0.976654	1.12197	0.771937	0.776529	0.804584	0.984314	1.02163	0.995108	0.900756	0.252748	0.374043	0.242676	0.0180673	-0.350673	0.000330192		cytoplasm	GO:0044085 cellular component biogenesis; GO:0016043 cellular component organization; GO:0043248 proteasome assembly; GO:0051603 proteolysis involved in cellular protein catabolic process; GO:0044257 cellular protein catabolic process; GO:0044267 cellular protein metabolic process; GO:0044237 cellular metabolic process; GO:0071704 organic substance metabolic process; GO:0008152 metabolic process;…	GO:0043229 intracellular organelle; GO:0000502 proteasome complex; GO:0005838 proteasome regulatory particle; GO:0005737 cytoplasm; GO:0032991 macromolecular complex; GO:0044424 intracellular part; GO:0005623 cell; GO:0008540 proteasome regulatory particle, base subcomplex; GO:1905369 endopeptidase complex; GO:0043231 intracellular membrane-bounded organelle; GO:0043226 organelle; GO:0005634 nucl…	GO:0005515 protein binding; GO:0005488 binding;				IPR001478;	PDZ domain;
O77345	26S proteasome regulatory subunit RPN12,putative OS=Plasmodium falciparum (isolate 3D7)	PF3D7_0312300	#N/A	Plasmodium falciparum (isolate 3D7)	35.103	0.000123016	diff	1.84615	1.62215	1.32119	1.15205	1.09783	1.16576	1.5411	1.27746	0.877765	1.03127	1.02502	0.99388	1.28113	1.32607	1.39719	0.630381	0.577195	0.676489	1.07647	1.16519	1.11057	0.661423	0.18671	0.263048	0.0237367	0.415698	-0.674145	0.159391	Cluster1	cytoplasm	GO:0044085 cellular component biogenesis; GO:0043248 proteasome assembly; GO:0016043 cellular component organization; GO:0051603 proteolysis involved in cellular protein catabolic process; GO:0044257 cellular protein catabolic process; GO:0044267 cellular protein metabolic process; GO:0044237 cellular metabolic process; GO:0010498 proteasomal protein catabolic process; GO:0071704 organic substanc…	GO:0043229 intracellular organelle; GO:0008541 proteasome regulatory particle, lid subcomplex; GO:0000502 proteasome complex; GO:0005838 proteasome regulatory particle; GO:0005737 cytoplasm; GO:0032991 macromolecular complex; GO:0044424 intracellular part; GO:0005829 cytosol; GO:0005623 cell; GO:1905369 endopeptidase complex; GO:0043231 intracellular membrane-bounded organelle; GO:0043226 organel…	GO:0016787 hydrolase activity; GO:0003824 catalytic activity;	pfa:PF3D7_0312300	26S proteasome regulatory subunit RPN12,putative	pfa03050 Proteasome - Plasmodium falciparum 3D7;	IPR033464;	CSN8/PSMD8/EIF3K;
Q8ILV5	26S proteasome regulatory subunit RPN13,putative OS=Plasmodium falciparum (isolate 3D7)	PF3D7_1414000	#N/A	Plasmodium falciparum (isolate 3D7)	29.487	0.000825264	diff	1.12821	1.52117	1.16887	0.978082	0.870924	0.876359	1.16667	1.19139	1.30384	0.9626	0.971324	0.795594	1.07831	1.08171	1.10242	1.00497	0.945901	1.00471	1.17647	1.13274	1.19178	0.334778	-0.140587	0.285937	-0.142288	0.120922	-0.0221057	0.222468		mitochondria	GO:0050794 regulation of cellular process; GO:0051603 proteolysis involved in cellular protein catabolic process; GO:0044257 cellular protein catabolic process; GO:0032270 positive regulation of cellular protein metabolic process; GO:0060255 regulation of macromolecule metabolic process; GO:0044267 cellular protein metabolic process; GO:0044237 cellular metabolic process; GO:0071704 organic subst…	GO:0043229 intracellular organelle; GO:0008541 proteasome regulatory particle, lid subcomplex; GO:0000502 proteasome complex; GO:0005838 proteasome regulatory particle; GO:0005737 cytoplasm; GO:0032991 macromolecular complex; GO:0044424 intracellular part; GO:0005623 cell; GO:1905369 endopeptidase complex; GO:0043231 intracellular membrane-bounded organelle; GO:0043226 organelle; GO:0005634 nucle…	GO:0030234 enzyme regulator activity; GO:0005488 binding; GO:0044877 macromolecular complex binding; GO:0061134 peptidase regulator activity; GO:0016504 peptidase activator activity; GO:0043130 ubiquitin binding; GO:0061135 endopeptidase regulator activity; GO:0061133 endopeptidase activator activity; GO:0005515 protein binding; GO:0070628 proteasome binding; GO:0098772 molecular function regulat…	pfa:PF3D7_1414000	26S proteasome regulatory subunit RPN13,putative	pfa03050 Proteasome - Plasmodium falciparum 3D7;	IPR032368;	UCH-binding domain;
Q8IAR6	26S proteasome regulatory subunit RPN10,putative OS=Plasmodium falciparum (isolate 3D7)	PF3D7_0807800	#N/A	Plasmodium falciparum (isolate 3D7)	55.066	0.102129		0.913462	2.47231	1.01656	1.1	1.32201	1.1413	1.06164	1.65345	1.14086	0.94298	0.967663	0.98164	1.00626	0.908171	0.889758	0.901904	0.636704	0.928995	1.23627	1.11603	1.14677	0.399656	0.24364	0.333969	-0.0529527	-0.0994899	-0.302172	0.22065		cytoskeleton	GO:0044085 cellular component biogenesis; GO:0043248 proteasome assembly; GO:0016043 cellular component organization; GO:0051603 proteolysis involved in cellular protein catabolic process; GO:0044257 cellular protein catabolic process; GO:0044267 cellular protein metabolic process; GO:0044237 cellular metabolic process; GO:0010498 proteasomal protein catabolic process; GO:0071704 organic substanc…	GO:0043229 intracellular organelle; GO:0000502 proteasome complex; GO:0005838 proteasome regulatory particle; GO:0005737 cytoplasm; GO:0032991 macromolecular complex; GO:0044424 intracellular part; GO:0005829 cytosol; GO:0005623 cell; GO:0008540 proteasome regulatory particle, base subcomplex; GO:1905369 endopeptidase complex; GO:0043231 intracellular membrane-bounded organelle; GO:0043226 organe…	GO:0043130 ubiquitin binding; GO:0031593 polyubiquitin binding; GO:0005515 protein binding; GO:0005488 binding; GO:0032182 ubiquitin-like protein binding;	pfa:PF3D7_0807800	26S proteasome regulatory subunit RPN10,putative	pfa03050 Proteasome - Plasmodium falciparum 3D7;	IPR002035;	von Willebrand factor, type A;
Q8II71	26S proteasome regulatory complex subunit, putative OS=Plasmodium falciparum (isolate 3D7)	PF3D7_1129200	#N/A	Plasmodium falciparum (isolate 3D7)	46.624	0.915902		1.11538	1.16938	0.748344	1.29178	1.22418	1.2337	1.21918	0.935447	0.991851	1.09994	1.13484	1.15055	1.46594	1.3323	1.55434	0.706126	0.715356	0.662165	1.05294	1.08456	1.04403	-0.0116464	0.32139	0.0592775	0.174078	0.534013	-0.526669	0.0845676		cytoplasm	GO:0043632 modification-dependent macromolecule catabolic process; GO:0044265 cellular macromolecule catabolic process; GO:0051603 proteolysis involved in cellular protein catabolic process; GO:0044257 cellular protein catabolic process; GO:0019941 modification-dependent protein catabolic process; GO:0044267 cellular protein metabolic process; GO:0006511 ubiquitin-dependent protein catabolic proc…	GO:1902494 catalytic complex; GO:0000502 proteasome complex; GO:0044464 cell part; GO:0005622 intracellular; GO:0032991 macromolecular complex; GO:0044424 intracellular part; GO:1905368 peptidase complex; GO:0005623 cell; GO:0043234 protein complex; GO:1905369 endopeptidase complex;	GO:0004175 endopeptidase activity; GO:0070011 peptidase activity, acting on L-amino acid peptides; GO:0005515 protein binding; GO:0016787 hydrolase activity; GO:0008233 peptidase activity; GO:0003824 catalytic activity; GO:0005488 binding;	pfa:PF3D7_1129200	26S proteasome regulatory subunit RPN7,putative	pfa03050 Proteasome - Plasmodium falciparum 3D7;	IPR011991; IPR000717;	Winged helix-turn-helix DNA-binding domain; Proteasome component (PCI) domain;
Q8IKH3	26S proteasome regulatory subunit RPN2,putative OS=Plasmodium falciparum (isolate 3D7)	PF3D7_1466300	#N/A	Plasmodium falciparum (isolate 3D7)	132.77	0.0828425		1.14423	0.921824	1.27815	1.06164	1.15761	1.11685	0.990868	1.01019	1.21071	1.0141	1.00671	1.0355	1.21378	1.21089	1.19781	0.827401	0.791094	0.876611	1.06275	1.17109	1.09785	0.143665	0.152293	0.092416	0.0267247	0.271994	-0.267137	0.150109		cytoplasm	GO:0051603 proteolysis involved in cellular protein catabolic process; GO:0044257 cellular protein catabolic process; GO:0060255 regulation of macromolecule metabolic process; GO:0044267 cellular protein metabolic process; GO:0044237 cellular metabolic process; GO:0071704 organic substance metabolic process; GO:0008152 metabolic process; GO:0044248 cellular catabolic process; GO:0006508 proteolys…	GO:1902494 catalytic complex; GO:0000502 proteasome complex; GO:0022624 proteasome accessory complex; GO:0044464 cell part; GO:0005622 intracellular; GO:0005838 proteasome regulatory particle; GO:0032991 macromolecular complex; GO:0044424 intracellular part; GO:1905368 peptidase complex; GO:0005623 cell; GO:0043234 protein complex; GO:1905369 endopeptidase complex;	GO:0004175 endopeptidase activity; GO:0008233 peptidase activity; GO:0030234 enzyme regulator activity; GO:0003824 catalytic activity; GO:0005488 binding; GO:0070011 peptidase activity, acting on L-amino acid peptides; GO:0016787 hydrolase activity; GO:0098772 molecular function regulator;	pfa:PF3D7_1466300	26S proteasome regulatory subunit RPN2,putative	pfa03050 Proteasome - Plasmodium falciparum 3D7;	IPR011989; IPR016024;	Armadillo-like helical; Armadillo-type fold;
